# Supplementary material for: Spatiotemporal analysis of bubonic plague in Pernambuco, northeast of Brazil: Case study in the municipality of Exu
Source: PLoS One. 2021 Apr 2;16(4):e0249464. doi: 10.1371/journal.pone.0249464 (PMC8018616; doi:10.1371/journal.pone.0249464)
Supplement: S1 Data — (XLSX) [file pone.0249464.s001.xlsx]

## Sheet: Pernambuco
ID	BLOCO	ANO	UF	COD_IBGE	MUN_ATUAL	MUNICIPIO	LOCALIDADE	CLASSIFICACAO	MUN_X	MUN_Y	NOME_PACIENTE	DESFECHO	IDADE	DATA_1SINT	DATA_INVES	DIAG_CLINIC	DIAG_EPI	DIAG_LAB	MATERIAL_DIAG
127	B3	1953	PE	2600500	AGUAS BELAS	AGUAS BELAS	ST. LAGOA DAS ANTAS	POSITIVO	-37.0386	-9.08704	1	CURA		2019-02-28	2019-03-08	POSITIVO	SUSPEITO	NEGATIVO
128	B3	1954	PE	2600500	AGUAS BELAS	AGUAS BELAS	ST. FELIX DE BARROS	SUSPEITO	-37.0386	-9.08704	2	CURA		2019-04-11	2019-04-28	SUSPEITO	SUSPEITO	NEGATIVO
265	B3	1961	PE	2600807	ALTINHO	ALTINHO	ST. MOCAMBO	SUSPEITO	-36.0986	-8.48992	3	CURA		2019-10-25	2019-11-11	SUSPEITO	SUSPEITO	PREJUDICADO
266	B3	1961	PE	2600807	ALTINHO	ALTINHO	ST. BRAVOS	SUSPEITO	-36.0986	-8.48992	4	CURA		2019-10-29	2019-11-11	SUSPEITO	SUSPEITO	PREJUDICADO
267	B3	1965	PE	2600807	ALTINHO	ALTINHO	ST. COQUEIRO	SUSPEITO	-36.0986	-8.48992	5	CURA		2019-11-24	2019-12-01	SUSPEITO	SUSPEITO	NEGATIVO
153	B3	1955	PE	2601003	ANGELIM	ANGELIM	ST. JENIPAPO	POSITIVO	-36.2767	-8.89154	6	CURA		2019-01-16	2019-01-22	POSITIVO	SUSPEITO	NEGATIVO
154	B3	1955	PE	2601003	ANGELIM	ANGELIM	ST. CALDEIRAO	POSITIVO	-36.2767	-8.89154	7	CURA		2019-02-09	2019-02-16	POSITIVO	SUSPEITO	NEGATIVO
155	B3	1961	PE	2601003	ANGELIM	ANGELIM	ST. SAPUCAIA	POSITIVO	-36.2767	-8.89154	8	CURA		2019-10-07	2019-10-13	POSITIVO	POSITIVO	NEGATIVO
156	B3	1962	PE	2601003	ANGELIM	ANGELIM	ST. LEITE	POSITIVO	-36.2767	-8.89154	9	CURA		2019-02-05	2019-02-07	POSITIVO	SUSPEITO	NEGATIVO
157	B3	1964	PE	2601003	ANGELIM	ANGELIM	ST. SAQUINHO	POSITIVO	-36.2767	-8.89154	10	CURA		2019-10-31	2019-11-07	POSITIVO	POSITIVO	NEGATIVO
158	B3	1964	PE	2601003	ANGELIM	ANGELIM	ST. CAMPESTRE	POSITIVO	-36.2767	-8.89154	11	CURA		2019-11-01	2019-11-15	SUSPEITO	POSITIVO	NEGATIVO
159	B3	1967	PE	2601003	ANGELIM	ANGELIM	RUA SERGIO LORETO PR.	POSITIVO	-36.2767	-8.89154	12	CURA		2019-04-20	2019-04-25	POSITIVO	SUSPEITO	NEGATIVO
393	B3	1964	PE	2601102	ARARIPINA	ARARIPINA	ST. SERRA JOAO FRUTUOSO	SUSPEITO	-40.4848	-7.60795	13	OBITO		2019-10-29	2019-11-08	SUSPEITO	SUSPEITO	NEGATIVO
394	B3	1964	PE	2601102	ARARIPINA	ARARIPINA	ST. SERRA DA RODAGEM	SUSPEITO	-40.4848	-7.60795	14	CURA		2019-11-04	2019-11-09	SUSPEITO	SUSPEITO	NEGATIVO
395	B3	1964	PE	2601102	ARARIPINA	ARARIPINA	ST. SERRA DA RODAGEM	POSITIVO	-40.4848	-7.60795	15	CURA		2019-11-07	2019-11-09	POSITIVO	POSITIVO	POSITIVO
396	B3	1964	PE	2601102	ARARIPINA	ARARIPINA	ST. SERRA OSVALDO COELHO	SUSPEITO	-40.4848	-7.60795	16	CURA		2019-11-08	2019-11-09	SUSPEITO	SUSPEITO	NEGATIVO
397	B3	1964	PE	2601102	ARARIPINA	ARARIPINA	ST. SERRA ANTONIO PEREIRA	SUSPEITO	-40.4848	-7.60795	17	CURA		2019-11-09	2019-11-11	SUSPEITO	SUSPEITO	NEGATIVO
398	B3	1964	PE	2601102	ARARIPINA	ARARIPINA	ST. SERRA DA RODAGEM	SUSPEITO	-40.4848	-7.60795	18	CURA		2019-11-12	2019-11-13	SUSPEITO	SUSPEITO	NEGATIVO
399	B3	1964	PE	2601102	ARARIPINA	ARARIPINA	ST. SANGRADOURO	SUSPEITO	-40.4848	-7.60795	19	CURA		2019-11-18	2019-11-18	SUSPEITO	SUSPEITO	NEGATIVO
400	B3	1964	PE	2601102	ARARIPINA	ARARIPINA	ST. SERRA JOSE LAURINDO	POSITIVO	-40.4848	-7.60795	20	CURA		2019-11-17	2019-11-19	POSITIVO	POSITIVO	POSITIVO
401	B3	1964	PE	2601102	ARARIPINA	ARARIPINA	ST. SACO DAS FLORES	SUSPEITO	-40.4848	-7.60795	21	CURA		2019-11-23	2019-11-25	SUSPEITO	SUSPEITO	NEGATIVO
402	B3	1964	PE	2601102	ARARIPINA	ARARIPINA	ST. SANGRADOURO	POSITIVO	-40.4848	-7.60795	22	CURA		2019-12-05	2019-12-07	POSITIVO	SUSPEITO	NEGATIVO
441	B3	1965	PE	2601102	ARARIPINA	ARARIPINA	ST. TAMANDUA	SUSPEITO	-40.4848	-7.60795	23	CURA		2019-08-09	2019-08-10	SUSPEITO	SUSPEITO	PREJUDICADO
442	B3	1965	PE	2601102	ARARIPINA	ARARIPINA	VILA MORAES	SUSPEITO	-40.4848	-7.60795	24	CURA		2019-08-21	2019-08-25	SUSPEITO	SUSPEITO	NEGATIVO
443	B3	1965	PE	2601102	ARARIPINA	ARARIPINA	ST. TORRINHA	SUSPEITO	-40.4848	-7.60795	25	CURA		2019-09-11	2019-10-01	SUSPEITO	SUSPEITO	PREJUDICADO
444	B3	1965	PE	2601102	ARARIPINA	ARARIPINA	LOT. FLAMENGO	SUSPEITO	-40.4848	-7.60795	26	CURA		2019-09-12	2019-10-01	SUSPEITO	SUSPEITO	NEGATIVO
445	B3	1965	PE	2601102	ARARIPINA	ARARIPINA	LOT. FLAMENGO	SUSPEITO	-40.4848	-7.60795	27	CURA		2019-09-16	2019-09-17	SUSPEITO	SUSPEITO	NEGATIVO
446	B3	1965	PE	2601102	ARARIPINA	ARARIPINA	LOT. FLAMENGO	SUSPEITO	-40.4848	-7.60795	28	CURA		2019-09-18	2019-10-01	SUSPEITO	SUSPEITO	PREJUDICADO
447	B3	1965	PE	2601102	ARARIPINA	ARARIPINA	CONJ. ARARIPINA	POSITIVO	-40.4848	-7.60795	29	CURA		2019-09-19	2019-09-20	POSITIVO	POSITIVO	POSITIVO
448	B3	1965	PE	2601102	ARARIPINA	ARARIPINA	LOT. FLAMENGO	SUSPEITO	-40.4848	-7.60795	30	CURA		2019-09-19	2019-10-01	SUSPEITO	SUSPEITO	PREJUDICADO
449	B3	1965	PE	2601102	ARARIPINA	ARARIPINA	ST. SERRA DO CAVACO	SUSPEITO	-40.4848	-7.60795	31	CURA		2019-09-20	2019-09-23	SUSPEITO	SUSPEITO	PREJUDICADO
450	B3	1965	PE	2601102	ARARIPINA	ARARIPINA	LOT. FLAMENGO	SUSPEITO	-40.4848	-7.60795	32	CURA		2019-09-25	2019-10-01	SUSPEITO	SUSPEITO	NEGATIVO
451	B3	1965	PE	2601102	ARARIPINA	ARARIPINA	ST. SAMAMBAIA	SUSPEITO	-40.4848	-7.60795	33	CURA		2019-09-25	2019-09-27	SUSPEITO	SUSPEITO	PREJUDICADO
452	B3	1965	PE	2601102	ARARIPINA	ARARIPINA	ST. MIRADOR	SUSPEITO	-40.4848	-7.60795	34	CURA		2019-09-26	2019-09-27	SUSPEITO	SUSPEITO	PREJUDICADO
453	B3	1965	PE	2601102	ARARIPINA	ARARIPINA	ST. SERRA AMADEUS	SUSPEITO	-40.4848	-7.60795	35	CURA		2019-10-03	2019-10-03	SUSPEITO	SUSPEITO	NEGATIVO
454	B3	1965	PE	2601102	ARARIPINA	ARARIPINA	ST. SANTA LUZIA	POSITIVO	-40.4848	-7.60795	36	CURA		2019-10-10	2019-10-11	POSITIVO	POSITIVO	POSITIVO
455	B3	1965	PE	2601102	ARARIPINA	ARARIPINA	CONJ. ARARIPINA	POSITIVO	-40.4848	-7.60795	37	CURA		2019-11-03	2019-11-03	POSITIVO	POSITIVO	POSITIVO
471	B3	1966	PE	2601102	ARARIPINA	ARARIPINA	ST. INHAME	SUSPEITO	-40.4848	-7.60795	38	CURA		2019-11-29	2019-12-01	SUSPEITO	SUSPEITO	NEGATIVO
472	B3	1967	PE	2601102	ARARIPINA	ARARIPINA	ST. ALTO DO MORAIS	SUSPEITO	-40.4848	-7.60795	39	CURA		2019-08-16	2019-08-25	SUSPEITO	SUSPEITO	NEGATIVO
473	B3	1967	PE	2601102	ARARIPINA	ARARIPINA	ST. LIMOEIRO	SUSPEITO	-40.4848	-7.60795	40	CURA		2019-08-26	2019-08-28	SUSPEITO	SUSPEITO	PREJUDICADO
474	B3	1967	PE	2601102	ARARIPINA	ARARIPINA	ST. BAIXIO DOS FERREIRAS	SUSPEITO	-40.4848	-7.60795	41	CURA		2019-12-10	2019-12-19	SUSPEITO	SUSPEITO	NEGATIVO
652	B3	1968	PE	2601102	ARARIPINA	ARARIPINA	ST. SERRA JUVENAL FAUSE	POSITIVO	-40.4848	-7.60795	42	CURA		2019-09-06	2019-09-09	SUSPEITO	SUSPEITO	POSITIVO
653	B3	1968	PE	2601102	ARARIPINA	ARARIPINA	ST. SERRA LUIZ JACO	SUSPEITO	-40.4848	-7.60795	43	CURA		2019-09-14	2019-09-14	SUSPEITO	SUSPEITO	NEGATIVO
654	B3	1968	PE	2601102	ARARIPINA	ARARIPINA	ST. SERRA LUIZ JACO	SUSPEITO	-40.4848	-7.60795	44	CURA		2019-09-14	2019-09-14	SUSPEITO	SUSPEITO	NEGATIVO
655	B3	1968	PE	2601102	ARARIPINA	ARARIPINA	ST. SERRA ANTONIO VITELINO	SUSPEITO	-40.4848	-7.60795	45	CURA		2019-09-16	2019-09-17	SUSPEITO	SUSPEITO	NEGATIVO
656	B3	1968	PE	2601102	ARARIPINA	ARARIPINA	ST. SERRA CICERO MENDES	POSITIVO	-40.4848	-7.60795	46	CURA		2019-09-23	2019-09-28	SUSPEITO	SUSPEITO	POSITIVO
657	B3	1968	PE	2601102	ARARIPINA	ARARIPINA	ST. SERRA CICERO MENDES	POSITIVO	-40.4848	-7.60795	47	CURA		2019-09-26	2019-09-28	SUSPEITO	SUSPEITO	POSITIVO
658	B3	1968	PE	2601102	ARARIPINA	ARARIPINA	ST. NAZARE	SUSPEITO	-40.4848	-7.60795	48	CURA		2019-09-29	2019-09-29	SUSPEITO	SUSPEITO	NEGATIVO
659	B3	1968	PE	2601102	ARARIPINA	ARARIPINA	ST. BATINGA	POSITIVO	-40.4848	-7.60795	49	CURA		2019-10-01	2019-10-05	SUSPEITO	SUSPEITO	POSITIVO
660	B3	1968	PE	2601102	ARARIPINA	ARARIPINA	ST. NAZARE	SUSPEITO	-40.4848	-7.60795	50	CURA		2019-10-04	2019-10-05	SUSPEITO	SUSPEITO	NEGATIVO
661	B3	1968	PE	2601102	ARARIPINA	ARARIPINA	ST. VENTANIA	SUSPEITO	-40.4848	-7.60795	51	CURA		2019-10-23	2019-10-23	SUSPEITO	SUSPEITO	NEGATIVO
662	B3	1968	PE	2601102	ARARIPINA	ARARIPINA	ST. VENTANIA	SUSPEITO	-40.4848	-7.60795	52	CURA		2019-10-23	2019-10-28	SUSPEITO	SUSPEITO	NEGATIVO
663	B3	1968	PE	2601102	ARARIPINA	ARARIPINA	ST. MASSAPE	SUSPEITO	-40.4848	-7.60795	53	CURA		2019-10-25	2019-11-11	SUSPEITO	SUSPEITO	NEGATIVO
664	B3	1968	PE	2601102	ARARIPINA	ARARIPINA	ST. FLAMENGO	SUSPEITO	-40.4848	-7.60795	54	CURA		2019-11-20	2019-11-23	SUSPEITO	SUSPEITO	NEGATIVO
665	B3	1968	PE	2601102	ARARIPINA	ARARIPINA	ST. SACO DE GATO	SUSPEITO	-40.4848	-7.60795	55	CURA		2019-05-26	2019-06-05	SUSPEITO	SUSPEITO	NEGATIVO
666	B3	1968	PE	2601102	ARARIPINA	ARARIPINA	ST. SANTANA	SUSPEITO	-40.4848	-7.60795	56	CURA		2019-06-05	2019-06-08	SUSPEITO	SUSPEITO	NEGATIVO
667	B3	1968	PE	2601102	ARARIPINA	ARARIPINA	ST. CATOLE	SUSPEITO	-40.4848	-7.60795	57	CURA		2019-06-10	2019-06-15	SUSPEITO	SUSPEITO	PREJUDICADO
668	B3	1968	PE	2601102	ARARIPINA	ARARIPINA	BAIRRO JOSE MARTINS	SUSPEITO	-40.4848	-7.60795	58	CURA		2019-07-15	2019-07-17	SUSPEITO	SUSPEITO	NEGATIVO
669	B3	1968	PE	2601102	ARARIPINA	ARARIPINA	ST. SAQUINHO DOS CAPITAES	POSITIVO	-40.4848	-7.60795	59	CURA		2019-08-14	2019-08-16	SUSPEITO	SUSPEITO	POSITIVO
670	B3	1968	PE	2601102	ARARIPINA	ARARIPINA	ST. SERRA JOAQUIM BELO	SUSPEITO	-40.4848	-7.60795	60	CURA		2019-08-17	2019-08-23	SUSPEITO	SUSPEITO	NEGATIVO
671	B3	1968	PE	2601102	ARARIPINA	ARARIPINA	RUA DO PADRE	SUSPEITO	-40.4848	-7.60795	61	CURA		2019-08-18	2019-08-18	SUSPEITO	SUSPEITO	NEGATIVO
672	B3	1968	PE	2601102	ARARIPINA	ARARIPINA	ST. SAQUINHO DOS CAPITAES	SUSPEITO	-40.4848	-7.60795	62	CURA		2019-08-21	2019-08-22	SUSPEITO	SUSPEITO	NEGATIVO
673	B3	1968	PE	2601102	ARARIPINA	ARARIPINA	ST. SAQUINHO DOS CAPITAES	SUSPEITO	-40.4848	-7.60795	63	CURA		2019-08-21	2019-08-22	SUSPEITO	SUSPEITO	NEGATIVO
674	B3	1968	PE	2601102	ARARIPINA	ARARIPINA	RUA HENRIQUE ALVES BATISTA	SUSPEITO	-40.4848	-7.60795	64	CURA		2019-08-21	2019-08-23	SUSPEITO	SUSPEITO	NEGATIVO
675	B3	1968	PE	2601102	ARARIPINA	ARARIPINA	ST. SERRA JOAQUIM BELO	SUSPEITO	-40.4848	-7.60795	65	CURA		2019-08-23	2019-08-26	SUSPEITO	SUSPEITO	NEGATIVO
676	B3	1968	PE	2601102	ARARIPINA	ARARIPINA	ST. CASCAVEL	POSITIVO	-40.4848	-7.60795	66	CURA		2019-08-30	2019-09-02	SUSPEITO	SUSPEITO	POSITIVO
677	B3	1968	PE	2601102	ARARIPINA	ARARIPINA	ST. APERTO	POSITIVO	-40.4848	-7.60795	67	CURA		2019-09-01	2019-09-03	SUSPEITO	SUSPEITO	POSITIVO
678	B3	1968	PE	2601102	ARARIPINA	ARARIPINA	ST. ARAUJO	SUSPEITO	-40.4848	-7.60795	68	CURA		2019-09-02	2019-09-03	SUSPEITO	SUSPEITO	NEGATIVO
712	B3	1969	PE	2601102	ARARIPINA	ARARIPINA	ST. SAMAMBAIA	SUSPEITO	-40.4848	-7.60795	69	CURA		2019-01-22	2019-01-29	SUSPEITO	SUSPEITO	NEGATIVO
713	B3	1969	PE	2601102	ARARIPINA	ARARIPINA	ST. BAIXIO DOS BATISTAS	SUSPEITO	-40.4848	-7.60795	70	CURA		2019-02-25	2019-02-25	SUSPEITO	SUSPEITO	NEGATIVO
714	B3	1969	PE	2601102	ARARIPINA	ARARIPINA	ST. SERRA DO MARACUJA	POSITIVO	-40.4848	-7.60795	71	CURA		2019-09-10	2019-09-13	POSITIVO	SUSPEITO	POSITIVO
715	B3	1969	PE	2601102	ARARIPINA	ARARIPINA	ST. SERRA DO MARACUJA	POSITIVO	-40.4848	-7.60795	72	CURA		2019-09-11	2019-09-13	POSITIVO	SUSPEITO	NEGATIVO
716	B3	1969	PE	2601102	ARARIPINA	ARARIPINA	ST. SERRA DO MARACUJA	POSITIVO	-40.4848	-7.60795	73	CURA		2019-09-10	2019-09-13	POSITIVO	SUSPEITO	NEGATIVO
717	B3	1969	PE	2601102	ARARIPINA	ARARIPINA	ST. SERRA DO MARACUJA	POSITIVO	-40.4848	-7.60795	74	CURA		2019-09-10	2019-09-13	POSITIVO	SUSPEITO	NEGATIVO
718	B3	1969	PE	2601102	ARARIPINA	ARARIPINA	ST. VENTANIA	SUSPEITO	-40.4848	-7.60795	75	CURA		2019-10-02	2019-10-04	SUSPEITO	SUSPEITO	NEGATIVO
719	B3	1969	PE	2601102	ARARIPINA	ARARIPINA	ST. SIPAUBA	POSITIVO	-40.4848	-7.60795	76	CURA		2019-10-22	2019-10-30	POSITIVO	SUSPEITO	NEGATIVO
859	B3	1973	PE	2601102	ARARIPINA	ARARIPINA	ST. DONA BRANCA	POSITIVO	-40.4848	-7.60795	77	-		1973-10-18	1973-10-27	POSITIVO	-	-
880	B4	1975	PE	2601102	ARARIPINA	ARARIPINA	ST. SACO DO TENENTE	SUSPEITO	-40.4848	-7.60795	78	-		1975-08-16	1975-08-17				SANGUE E BULBAO
881	B4	1975	PE	2601102	ARARIPINA	ARARIPINA	ST. SÃO JOAQUIM FRANCISCO	SUSPEITO	-40.4848	-7.60795	79	-		1975-08-16	1975-08-16				BUBAO
882	B4	1975	PE	2601102	ARARIPINA	ARARIPINA	ST. SANTO ANTONIO AGOSTINHO	SUSPEITO	-40.4848	-7.60795	80	-		1975-08-20	1975-08-21				BUBAO
887	B4	1975	PE	2601102	ARARIPINA	ARARIPINA	ST. BUENOS AIRES	POSITIVO	-40.4848	-7.60795	81	-		1975-08-28	1975-08-29				BUBAO
888	B4	1975	PE	2601102	ARARIPINA	ARARIPINA	JUA	SUSPEITO	-40.4848	-7.60795	82	-		1975-08-26	1975-08-27				BUBAO
889	B4	1975	PE	2601102	ARARIPINA	ARARIPINA	ST. EDUARDO JOAQUIM	SUSPEITO	-40.4848	-7.60795	83	-		1975-06-25	1975-08-26				BUBAO
890	B4	1975	PE	2601102	ARARIPINA	ARARIPINA	CATOLE	SUSPEITO	-40.4848	-7.60795	84	-		1975-08-18	1975-08-25				SANGUE E BULBAO
891	B4	1975	PE	2601102	ARARIPINA	ARARIPINA	POVOADO FEIRA NOVA	SUSPEITO	-40.4848	-7.60795	85	-		1975-08-20	1975-08-24				SANGUE E BULBAO
892	B4	1975	PE	2601102	ARARIPINA	ARARIPINA	SACO DAS FLORES	SUSPEITO	-40.4848	-7.60795	86	-		1975-08-18	1975-08-23				SANGUE E BULBAO
893	B4	1975	PE	2601102	ARARIPINA	ARARIPINA	VENTANIA	SUSPEITO	-40.4848	-7.60795	87	-		1975-08-20	1975-08-21				SANGUE E BULBAO
894	B4	1975	PE	2601102	ARARIPINA	ARARIPINA	TORRE GRANDE	POSITIVO	-40.4848	-7.60795	88	-		1975-08-14	1975-08-14				BUBAO
895	B4	1975	PE	2601102	ARARIPINA	ARARIPINA	SACO DE GATO	SUSPEITO	-40.4848	-7.60795	89	-		1975-08-13	1975-08-14				BUBAO
896	B4	1975	PE	2601102	ARARIPINA	ARARIPINA	ST. ISAIAS COELHO	SUSPEITO	-40.4848	-7.60795	90	-		1975-08-12	1975-08-13				BUBAO
897	B4	1975	PE	2601102	ARARIPINA	ARARIPINA	ST. TAMBORIL	POSITIVO	-40.4848	-7.60795	91	-		1975-08-08	1975-08-13				BUBAO
898	B4	1975	PE	2601102	ARARIPINA	ARARIPINA	ST. APERTO	SUSPEITO	-40.4848	-7.60795	92	-		1975-08-11	1975-08-12				SANGUE E BULBAO
899	B4	1975	PE	2601102	ARARIPINA	ARARIPINA	ST. NAZARE	POSITIVO	-40.4848	-7.60795	93	-		1975-05-29	1975-05-31				BUBAO
900	B4	1975	PE	2601102	ARARIPINA	ARARIPINA	ST. SIMOES	POSITIVO	-40.4848	-7.60795	94	-		1975-05-30	1975-06-01				BUBAO
901	B4	1975	PE	2601102	ARARIPINA	ARARIPINA	ST. INACIO	POSITIVO	-40.4848	-7.60795	95	-		1975-05-24	1975-05-31				SANGUE E BULBAO
902	B4	1975	PE	2601102	ARARIPINA	ARARIPINA	ST. INACIO	POSITIVO	-40.4848	-7.60795	96	OBITO		1975-05-24	-				FALANGE
903	B4	1975	PE	2601102	ARARIPINA	ARARIPINA	ST. INACIO	POSITIVO	-40.4848	-7.60795	97	OBITO		1975-05-26	1975-05-31				FALANGE
904	B4	1975	PE	2601102	ARARIPINA	ARARIPINA	ST. OSVALDO VITOR	NEGATIVO	-40.4848	-7.60795	98	-		1975-05-29	1975-06-06				SANGUE E BULBAO
905	B4	1975	PE	2601102	ARARIPINA	ARARIPINA	ST. MINADOR	NEGATIVO	-40.4848	-7.60795	99	-		1975-06-02	1975-06-07				BUBAO
906	B4	1975	PE	2601102	ARARIPINA	ARARIPINA	ST. MINADOR	NEGATIVO	-40.4848	-7.60795	100	-		1975-06-03	1975-06-06				BUBAO
907	B4	1975	PE	2601102	ARARIPINA	ARARIPINA	ST. LAGOA DO DESERTO	NEGATIVO	-40.4848	-7.60795	101	-		1975-06-14	1975-06-16				BUBAO
908	B4	1975	PE	2601102	ARARIPINA	ARARIPINA	ST. SERRA DA TORRE	POSITIVO	-40.4848	-7.60795	102	-		1975-06-14	1975-06-16				SANGUE E BULBAO
909	B4	1975	PE	2601102	ARARIPINA	ARARIPINA	ST. ALAGADICO	NEGATIVO	-40.4848	-7.60795	103	-		1975-06-16	1975-06-17				SANGUE E BULBAO
910	B4	1975	PE	2601102	ARARIPINA	ARARIPINA	ST. CALDERAO	NEGATIVO	-40.4848	-7.60795	104	-		1975-06-18	1975-06-20				SANGUE E BULBAO
911	B4	1975	PE	2601102	ARARIPINA	ARARIPINA	ST. ARROJADO	SUSPEITO	-40.4848	-7.60795	105	-		1975-07-04	1975-07-08				SANGUE
912	B4	1975	PE	2601102	ARARIPINA	ARARIPINA	ST. CACHOEIRA	POSITIVO	-40.4848	-7.60795	106	-		1975-07-07	1975-07-08				SANGUE E BULBAO
913	B4	1975	PE	2601102	ARARIPINA	ARARIPINA	ST. CACHOEIRA	SUSPEITO	-40.4848	-7.60795	107	-		1975-07-07	1975-07-08				SANGUE E BULBAO
914	B4	1975	PE	2601102	ARARIPINA	ARARIPINA	ST. BARRA DO RIACHO	SUSPEITO	-40.4848	-7.60795	108	-		1975-07-06	1975-07-07				SANGUE E BULBAO
915	B4	1975	PE	2601102	ARARIPINA	ARARIPINA	ST. CANSACAO	POSITIVO	-40.4848	-7.60795	109	-		1975-07-03	1975-07-04				SANGUE E BULBAO
916	B4	1975	PE	2601102	ARARIPINA	ARARIPINA	ST. MARADA NOVA	SUSPEITO	-40.4848	-7.60795	110	-		1975-07-12	1975-07-13				SANGUE E BULBAO
917	B4	1975	PE	2601102	ARARIPINA	ARARIPINA	ST. VIRA MAO	POSITIVO	-40.4848	-7.60795	111	-		1975-08-13	1975-08-15				SANGUE E BULBAO
921	B4	1975	PE	2601102	ARARIPINA	ARARIPINA	ST. BAIRRO CAVALETE	SUSPEITO	-40.4848	-7.60795	112	-		1975-07-18	1975-07-19				SANGUE E BULBAO
922	B4	1975	PE	2601102	ARARIPINA	ARARIPINA	ST. TORRINHA	SUSPEITO	-40.4848	-7.60795	113	-		1975-07-23	1975-07-25				SANGUE E BULBAO
923	B4	1975	PE	2601102	ARARIPINA	ARARIPINA	ST. LAGOA DA ONCA	SUSPEITO	-40.4848	-7.60795	114	-		1975-07-26	1975-07-28				SANGUE E BULBAO
924	B4	1975	PE	2601102	ARARIPINA	ARARIPINA	ST. CAPIM	SUSPEITO	-40.4848	-7.60795	115	-		1975-07-20	1975-07-21				SANGUE E BULBAO
925	B4	1975	PE	2601102	ARARIPINA	ARARIPINA	ST. ARROJADO	SUSPEITO	-40.4848	-7.60795	116	-		1975-07-25	1975-07-26				SANGUE E BULBAO
926	B4	1975	PE	2601102	ARARIPINA	ARARIPINA	ST. BANDEIRA	POSITIVO	-40.4848	-7.60795	117	-		1975-07-13	-				SANGUE E BULBAO
927	B4	1975	PE	2601102	ARARIPINA	ARARIPINA	ST. SERRA ALVINO ROMAO	SUSPEITO	-40.4848	-7.60795	118	-		1975-07-25	1975-07-26				SANGUE E BULBAO
935	B4	1975	PE	2601102	ARARIPINA	ARARIPINA	ST. SERRA CREBITON	SUSPEITO	-40.4848	-7.60795	119	-		1975-07-28	1975-08-12				SANGUE E BULBAO
936	B4	1975	PE	2601102	ARARIPINA	ARARIPINA	ST. SERRA CREBITON	SUSPEITO	-40.4848	-7.60795	120	-		1975-08-05	1975-08-12				BUBAO
937	B4	1975	PE	2601102	ARARIPINA	ARARIPINA	ST. BENEDITO	SUSPEITO	-40.4848	-7.60795	121	-		1975-08-27	1975-08-29				SANGUE E BULBAO
938	B4	1975	PE	2601102	ARARIPINA	ARARIPINA	ST. SANTO ANTONIO	SUSPEITO	-40.4848	-7.60795	122	-		1975-08-27	1975-08-29				SANGUE E BULBAO
939	B4	1975	PE	2601102	ARARIPINA	ARARIPINA	ST. FRANCISCO GOMES DE SOUZA	POSITIVO	-40.4848	-7.60795	123	-		1975-08-27	1975-08-30				SANGUE E BULBAO
941	B4	1975	PE	2601102	ARARIPINA	ARARIPINA	ST. TANQUE	SUSPEITO	-40.4848	-7.60795	124	-		1975-08-31	1975-08-31				SANGUE E BULBAO
942	B4	1975	PE	2601102	ARARIPINA	ARARIPINA	ST. AV. GOVERNADOR MUNIS FALCAO	SUSPEITO	-40.4848	-7.60795	125	-		1975-09-01	1975-09-05				SANGUE E BULBAO
943	B4	1975	PE	2601102	ARARIPINA	ARARIPINA	ST. SANGRADOURO	SUSPEITO	-40.4848	-7.60795	126	-		1975-08-31	1975-08-31				SANGUE E BULBAO
949	B4	1975	PE	2601102	ARARIPINA	ARARIPINA	ST. SANTO ANTONIO DOMINGOS	POSITIVO	-40.4848	-7.60795	127	-		1975-09-04	1975-09-12				SANGUE E BULBAO
950	B4	1975	PE	2601102	ARARIPINA	ARARIPINA	ST. MULUNGUNZINHO	SUSPEITO	-40.4848	-7.60795	128	-		1975-09-08	1975-09-12				SANGUE E BULBAO
951	B4	1975	PE	2601102	ARARIPINA	ARARIPINA	ST. PITOMBEIRA	SUSPEITO	-40.4848	-7.60795	129	-		1975-09-06	1975-09-12				BUBAO
952	B4	1975	PE	2601102	ARARIPINA	ARARIPINA	ST. LAGOA DO ALVINO	SUSPEITO	-40.4848	-7.60795	130	-		1975-09-04	1975-09-12				SANGUE E BULBAO
954	B4	1975	PE	2601102	ARARIPINA	ARARIPINA	ST. LAGOA DO ALVINO	SUSPEITO	-40.4848	-7.60795	131	-		1975-09-05	1975-09-12				SANGUE E BULBAO
955	B4	1975	PE	2601102	ARARIPINA	ARARIPINA	ST. LAGOA DO ALVINO	SUSPEITO	-40.4848	-7.60795	132	-		1975-08-30	1975-09-12				SANGUE E BULBAO
956	B4	1975	PE	2601102	ARARIPINA	ARARIPINA	ST. LAGOA DO ALVINO	SUSPEITO	-40.4848	-7.60795	133	-		1975-09-05	1975-09-12				SANGUE E BULBAO
961	B4	1975	PE	2601102	ARARIPINA	ARARIPINA	ST. PATOS	NEGATIVO	-40.4848	-7.60795	134	-		1975-09-18	1975-09-18				SANGUE E BULBAO
962	B4	1975	PE	2601102	ARARIPINA	ARARIPINA	SR. IVO NONATO	NEGATIVO	-40.4848	-7.60795	135	-		1975-09-20	1975-09-23				SANGUE E BULBAO
963	B4	1975	PE	2601102	ARARIPINA	ARARIPINA	ST. INHAME	POSITIVO	-40.4848	-7.60795	136	-		1975-09-21	1975-09-21				SANGUE E BULBAO
964	B4	1975	PE	2601102	ARARIPINA	ARARIPINA	ST. LADEIRA ALTA	NEGATIVO	-40.4848	-7.60795	137	-		1975-09-18	-				SANGUE E BULBAO
965	B4	1975	PE	2601102	ARARIPINA	ARARIPINA	ST. GRACA	POSITIVO	-40.4848	-7.60795	138	-		1975-09-18	1975-09-21				SANGUE E BULBAO
977	B4	1975	PE	2601102	ARARIPINA	ARARIPINA	ST. CAVACO	POSITIVO	-40.4848	-7.60795	139	-		1975-09-03	1975-09-04				SANGUE E BULBAO
978	B4	1975	PE	2601102	ARARIPINA	ARARIPINA	ST. BAIRRO CAVALETE	NEGATIVO	-40.4848	-7.60795	140	-		1975-09-03	1975-09-04				SANGUE E BULBAO
979	B4	1975	PE	2601102	ARARIPINA	ARARIPINA	ST. SANTA BARBARA	NEGATIVO	-40.4848	-7.60795	141	-		1975-09-03	1975-09-04				SANGUE E BULBAO
980	B4	1975	PE	2601102	ARARIPINA	ARARIPINA	ST. RAMALHETE	NEGATIVO	-40.4848	-7.60795	142	-		1975-09-27	1975-09-29				SANGUE E BULBAO
983	B4	1975	PE	2601102	ARARIPINA	ARARIPINA	ST. ANJICAL	NEGATIVO	-40.4848	-7.60795	143	-		1975-10-02	1975-10-07				SANGUE E BULBAO
985	B4	1975	PE	2601102	ARARIPINA	ARARIPINA	ST. PEBAS	NEGATIVO	-40.4848	-7.60795	144	-		1975-10-06	1975-10-06				SANGUE E BULBAO
988	B4	1975	PE	2601102	ARARIPINA	ARARIPINA	ST. SÃO JOAQUIM CANDIDO	NEGATIVO	-40.4848	-7.60795	145	-		1975-10-08	1975-10-11				BUBAO
990	B4	1975	PE	2601102	ARARIPINA	ARARIPINA	ST. ANJICAL	NEGATIVO	-40.4848	-7.60795	146	-		1975-10-15	1975-10-16				SANGUE E BULBAO
1000	B4	1975	PE	2601102	ARARIPINA	ARARIPINA	ST. FLAMENGO	NEGATIVO	-40.4848	-7.60795	147	-		1975-11-21	1975-11-24				SANGUE E BULBAO
1001	B4	1975	PE	2601102	ARARIPINA	ARARIPINA	ST. BUENOS AIRES	NEGATIVO	-40.4848	-7.60795	148	-		1975-11-11	1975-11-11				SANGUE E BULBAO
132	B3	1954	PE	2601201	ARCOVERDE	ARCOVERDE	FAZ. QUIXABA	POSITIVO	-37.0103	-8.38484	149	CURA		2019-01-25	2019-02-11	POSITIVO	SUSPEITO	NEGATIVO
133	B3	1954	PE	2601201	ARCOVERDE	ARCOVERDE	FAZ. QUIXABA	POSITIVO	-37.0103	-8.38484	150	CURA		2019-02-07	2019-02-11	POSITIVO	SUSPEITO	NEGATIVO
134	B3	1964	PE	2601201	ARCOVERDE	ARCOVERDE	ST. GRAVATA	POSITIVO	-37.0103	-8.38484	151	OBITO		2019-10-13	2019-10-26	POSITIVO	POSITIVO	POSITIVO
135	B3	1965	PE	2601201	ARCOVERDE	ARCOVERDE	ST. ACUDINHO	POSITIVO	-37.0103	-8.38484	152	CURA		2019-11-01	2019-11-03	POSITIVO	POSITIVO	POSITIVO
136	B3	1965	PE	2601201	ARCOVERDE	ARCOVERDE	ST. ACUDINHO	SUSPEITO	-37.0103	-8.38484	153	CURA		2019-12-01	2019-12-03	SUSPEITO	SUSPEITO	NEGATIVO
137	B3	1966	PE	2601201	ARCOVERDE	ARCOVERDE	ST. ACUDINHO	SUSPEITO	-37.0103	-8.38484	154	CURA		2019-01-01	2019-01-04	SUSPEITO	SUSPEITO	NEGATIVO
138	B3	1966	PE	2601201	ARCOVERDE	ARCOVERDE	ST. ACUDINHO	SUSPEITO	-37.0103	-8.38484	155	CURA		2019-02-01	2019-02-07	SUSPEITO	SUSPEITO	NEGATIVO
139	B3	1967	PE	2601201	ARCOVERDE	ARCOVERDE	ST. ACUDINHO	SUSPEITO	-37.0103	-8.38484	156	CURA		2019-12-30	1968-01-01	SUSPEITO	SUSPEITO	NEGATIVO
140	B3	1968	PE	2601201	ARCOVERDE	ARCOVERDE	ST. JUNCA	SUSPEITO	-37.0103	-8.38484	157	CURA		2019-11-18	2019-11-28	SUSPEITO	SUSPEITO	NEGATIVO
982	B4	1975	PE	2601201	ARCOVERDE	ARCOVERDE	ST. ACUDINHO	NEGATIVO	-37.0103	-8.38484	158	-		1975-10-12	1975-10-14				BUBAO
178	B3	1954	PE	2601706	BELO JARDIM	BELO JARDIM	CIDADE BELO JARDIM	NEGATIVO	-36.4052	-8.25893	159	CURA		2019-11-07	2019-11-12	NEGATIVO	NEGATIVO	NEGATIVO
179	B3	1956	PE	2601706	BELO JARDIM	BELO JARDIM	ST. PAPA MEL	NEGATIVO	-36.4052	-8.25893	160	CURA		2019-12-28	1957-01-04	NEGATIVO	NEGATIVO	PREJUDICADO
180	B3	1962	PE	2601706	BELO JARDIM	BELO JARDIM	VILA AGUA FRIA	POSITIVO	-36.4052	-8.25893	161	CURA		2019-01-25	2019-02-01	POSITIVO	SUSPEITO	NEGATIVO
181	B3	1962	PE	2601706	BELO JARDIM	BELO JARDIM	VILA AGUA FRIA	POSITIVO	-36.4052	-8.25893	162	CURA		2019-01-27	2019-02-01	POSITIVO	SUSPEITO	POSITIVO
182	B3	1962	PE	2601706	BELO JARDIM	BELO JARDIM	VILA AGUA FRIA	POSITIVO	-36.4052	-8.25893	163	CURA		2019-01-28	2019-02-01	POSITIVO	SUSPEITO	POSITIVO
183	B3	1962	PE	2601706	BELO JARDIM	BELO JARDIM	VILA AGUA FRIA	POSITIVO	-36.4052	-8.25893	164	CURA		2019-01-29	2019-02-01	POSITIVO	SUSPEITO	PREJUDICADO
184	B3	1962	PE	2601706	BELO JARDIM	BELO JARDIM	VILA AGUA FRIA	POSITIVO	-36.4052	-8.25893	165	CURA		2019-01-29	2019-02-01	POSITIVO	SUSPEITO	PREJUDICADO
185	B3	1962	PE	2601706	BELO JARDIM	BELO JARDIM	VILA AGUA FRIA	SUSPEITO	-36.4052	-8.25893	166	OBITO		2019-01-29	2019-02-01	SUSPEITO	SUSPEITO	PREJUDICADO
186	B3	1962	PE	2601706	BELO JARDIM	BELO JARDIM	VILA AGUA FRIA	POSITIVO	-36.4052	-8.25893	167	CURA		2019-01-30	2019-02-01	POSITIVO	SUSPEITO	POSITIVO
187	B3	1962	PE	2601706	BELO JARDIM	BELO JARDIM	VILA AGUA FRIA	POSITIVO	-36.4052	-8.25893	168	CURA		2019-01-30	2019-02-01	POSITIVO	POSITIVO	POSITIVO
188	B3	1964	PE	2601706	BELO JARDIM	BELO JARDIM	ST. LAGOA DA INHUMA	SUSPEITO	-36.4052	-8.25893	169	OBITO		2019-12-31	1965-01-05	SUSPEITO	SUSPEITO	NEGATIVO
268	B3	1961	PE	2601904	BEZERROS	BEZERROS	ST. VEADO MAGRO	POSITIVO	-35.7822	-8.21803	170	CURA		2019-10-13	2019-10-20	SUSPEITO	SUSPEITO	POSITIVO
269	B3	1964	PE	2601904	BEZERROS	BEZERROS	ST. REMEDIO	SUSPEITO	-35.7822	-8.21803	171	CURA		2019-12-03	2019-12-12	SUSPEITO	SUSPEITO	NEGATIVO
270	B3	1964	PE	2601904	BEZERROS	BEZERROS	ST. BARREIROS	POSITIVO	-35.7822	-8.21803	172	CURA		2019-12-31	2019-01-05	POSITIVO	POSITIVO	POSITIVO
271	B3	1965	PE	2601904	BEZERROS	BEZERROS	ST. ALTO DO LOGRADOURO	SUSPEITO	-35.7822	-8.21803	173	OBITO		2019-10-04	2019-10-07	SUSPEITO	SUSPEITO	NEGATIVO
272	B3	1967	PE	2601904	BEZERROS	BEZERROS	POVOADO REMEDIO	POSITIVO	-35.7822	-8.21803	174	CURA		2019-03-03	2019-03-17	POSITIVO	SUSPEITO	NEGATIVO
273	B3	1967	PE	2601904	BEZERROS	BEZERROS	POVOADO REMEDIO	POSITIVO	-35.7822	-8.21803	175	OBITO		2019-02-08	2019-03-17	POSITIVO	SUSPEITO	NEGATIVO
274	B3	1967	PE	2601904	BEZERROS	BEZERROS	POVOADO REMEDIO	POSITIVO	-35.7822	-8.21803	176	CURA		2019-03-12	2019-03-17	POSITIVO	SUSPEITO	PREJUDICADO
141	B3	1953	PE	2602001	BODOCO	BODOCO	ST. ARARUNA	SUSPEITO	-39.9651	-7.65637	177	CURA		2019-02-03	2019-02-09	POSITIVO	NEGATIVO	NEGATIVO
142	B3	1953	PE	2602001	BODOCO	BODOCO	ST. SANTA LUIZA	SUSPEITO	-39.9651	-7.65637	178	CURA		2019-02-27	2019-03-06	POSITIVO	NEGATIVO	NEGATIVO
143	B3	1953	PE	2602001	BODOCO	BODOCO	ST. DO MEIO	SUSPEITO	-39.9651	-7.65637	179	CURA		2019-04-17	2019-04-25	POSITIVO	SUSPEITO	NEGATIVO
144	B3	1953	PE	2602001	BODOCO	BODOCO	ST. SERRA DO BREJO	SUSPEITO	-39.9651	-7.65637	180	CURA		2019-06-01	2019-06-17	POSITIVO	NEGATIVO	NEGATIVO
145	B3	1953	PE	2602001	BODOCO	BODOCO	ST. SACO DO JUA	SUSPEITO	-39.9651	-7.65637	181	CURA		2019-07-19	2019-07-28	POSITIVO	NEGATIVO	NEGATIVO
146	B3	1961	PE	2602001	BODOCO	BODOCO	ST. SERRA JOAO GOMES	POSITIVO	-39.9651	-7.65637	182	CURA		2019-07-15	2019-07-23	POSITIVO	SUSPEITO	POSITIVO
147	B3	1961	PE	2602001	BODOCO	BODOCO	ST. SERRA JOAQUIM EMIDIOS	POSITIVO	-39.9651	-7.65637	183	CURA		2019-07-22	2019-07-23	POSITIVO	SUSPEITO	PREJUDICADO
148	B3	1964	PE	2602001	BODOCO	BODOCO	ST. SERRA ANTONIO APRIGIO	SUSPEITO	-39.9651	-7.65637	184	CURA		2019-08-18	2019-09-04	SUSPEITO	SUSPEITO	NEGATIVO
149	B3	1964	PE	2602001	BODOCO	BODOCO	VILA FEITORIA	POSITIVO	-39.9651	-7.65637	185	CURA		2019-10-10	2019-10-14	POSITIVO	POSITIVO	POSITIVO
150	B3	1964	PE	2602001	BODOCO	BODOCO	MASSAPE	SUSPEITO	-39.9651	-7.65637	186	CURA		2019-11-10	2019-11-17	SUSPEITO	SUSPEITO	PREJUDICADO
151	B3	1964	PE	2602001	BODOCO	BODOCO	SOMBRIO	SUSPEITO	-39.9651	-7.65637	187	CURA		2019-11-23	2019-11-25	SUSPEITO	SUSPEITO	NEGATIVO
152	B3	1964	PE	2602001	BODOCO	BODOCO	SOMBRIO	SUSPEITO	-39.9651	-7.65637	188	CURA		2019-11-24	2019-11-25	SUSPEITO	SUSPEITO	NEGATIVO
575	B3	1968	PE	2602001	BODOCO	BODOCO	ST. ANDORINHA	SUSPEITO	-39.9651	-7.65637	189	OBITO		2019-08-13	2019-08-19	SUSPEITO	SUSPEITO	PREJUDICADO
576	B3	1968	PE	2602001	BODOCO	BODOCO	ST. ANDORINHA	SUSPEITO	-39.9651	-7.65637	190	CURA		2019-08-15	2019-08-19	SUSPEITO	SUSPEITO	NEGATIVO
577	B3	1968	PE	2602001	BODOCO	BODOCO	ST. ANDORINHA	POSITIVO	-39.9651	-7.65637	191	CURA		2019-08-15	2019-08-19	SUSPEITO	SUSPEITO	POSITIVO
578	B3	1968	PE	2602001	BODOCO	BODOCO	ST. ANDORINHA	SUSPEITO	-39.9651	-7.65637	192	CURA		2019-08-15	2019-08-19	SUSPEITO	SUSPEITO	NEGATIVO
579	B3	1968	PE	2602001	BODOCO	BODOCO	ST. ANDORINHA	SUSPEITO	-39.9651	-7.65637	193	CURA		2019-08-15	2019-08-19	SUSPEITO	SUSPEITO	NEGATIVO
580	B3	1968	PE	2602001	BODOCO	BODOCO	ST. CUPIM	POSITIVO	-39.9651	-7.65637	194	CURA		2019-08-25	2019-08-27	SUSPEITO	SUSPEITO	POSITIVO
581	B3	1968	PE	2602001	BODOCO	BODOCO	ST. SOMBRIO	SUSPEITO	-39.9651	-7.65637	195	CURA		2019-08-25	2019-08-27	SUSPEITO	SUSPEITO	PREJUDICADO
582	B3	1968	PE	2602001	BODOCO	BODOCO	ST. MUNGUZA	SUSPEITO	-39.9651	-7.65637	196	CURA		2019-08-26	2019-08-28	SUSPEITO	SUSPEITO	NEGATIVO
583	B3	1968	PE	2602001	BODOCO	BODOCO	ST. VISTA ALEGRE	SUSPEITO	-39.9651	-7.65637	197	CURA		2019-08-28	2019-08-29	SUSPEITO	SUSPEITO	NEGATIVO
584	B3	1968	PE	2602001	BODOCO	BODOCO	ST. SOMBRIO	SUSPEITO	-39.9651	-7.65637	198	CURA		2019-09-11	2019-09-12	SUSPEITO	SUSPEITO	PREJUDICADO
585	B3	1968	PE	2602001	BODOCO	BODOCO	ST. QUEIMADA	POSITIVO	-39.9651	-7.65637	199	CURA		2019-09-18	2019-09-19	SUSPEITO	SUSPEITO	POSITIVO
586	B3	1968	PE	2602001	BODOCO	BODOCO	ST. TABOQUINHA	POSITIVO	-39.9651	-7.65637	200	CURA		2019-09-28	2019-09-30	SUSPEITO	SUSPEITO	POSITIVO
587	B3	1968	PE	2602001	BODOCO	BODOCO	ST. SERRA PEDRO PAULINO	POSITIVO	-39.9651	-7.65637	201	CURA		2019-10-04	2019-10-07	SUSPEITO	SUSPEITO	POSITIVO
588	B3	1968	PE	2602001	BODOCO	BODOCO	ST. PIQUI	POSITIVO	-39.9651	-7.65637	202	CURA		2019-10-14	2019-10-18	SUSPEITO	SUSPEITO	POSITIVO
589	B3	1968	PE	2602001	BODOCO	BODOCO	ST. SATURNO	SUSPEITO	-39.9651	-7.65637	203	CURA		2019-10-21	2019-10-23	SUSPEITO	SUSPEITO	NEGATIVO
590	B3	1968	PE	2602001	BODOCO	BODOCO	ST. TANQUE	SUSPEITO	-39.9651	-7.65637	204	CURA		2019-05-23	2019-05-25	SUSPEITO	SUSPEITO	NEGATIVO
591	B3	1968	PE	2602001	BODOCO	BODOCO	ST. RETRONCO	SUSPEITO	-39.9651	-7.65637	205	CURA		2019-03-26	2019-03-28	SUSPEITO	SUSPEITO	PREJUDICADO
764	B3	1975	PE	2602001	BODOCO	BODOCO	ST. SENHORA DOS QUEIROZ	POSITIVO	-39.9651	-7.65637	206	-		1975-08-12	1975-08-19	POSITIVO	-	-
765	B3	1975	PE	2602001	BODOCO	BODOCO	ST. SÃO LUIZ SEVERINO	POSITIVO	-39.9651	-7.65637	207	-		1975-08-15	1975-08-19	POSITIVO	-	-
766	B3	1975	PE	2602001	BODOCO	BODOCO	ST. BOM PRINCIPIO	POSITIVO	-39.9651	-7.65637	208	-		1975-08-19	1975-08-20	POSITIVO	-	-
767	B3	1975	PE	2602001	BODOCO	BODOCO	ST. OLHO DAGUA	POSITIVO	-39.9651	-7.65637	209	-		1975-08-20	1975-08-21	POSITIVO	-	-
768	B3	1975	PE	2602001	BODOCO	BODOCO	ST. SOUZA GOMES	POSITIVO	-39.9651	-7.65637	210	-		1975-08-20	1975-08-22	POSITIVO	-	-
769	B3	1975	PE	2602001	BODOCO	BODOCO	ST. SOUZA GOMES	POSITIVO	-39.9651	-7.65637	211	-		1975-08-21	1975-08-22	POSITIVO	-	-
771	B3	1975	PE	2602001	BODOCO	BODOCO	ST. BOM PRINCIPIO	POSITIVO	-39.9651	-7.65637	212	-		1975-08-23	1975-08-26	POSITIVO	-	-
774	B3	1975	PE	2602001	BODOCO	BODOCO	ST. FEITURIA	POSITIVO	-39.9651	-7.65637	213	-		1975-08-27	1975-09-01	POSITIVO	-	-
775	B3	1975	PE	2602001	BODOCO	BODOCO	ST. FEITURIA	POSITIVO	-39.9651	-7.65637	214	-		1975-08-27	1975-09-01	POSITIVO	-	-
776	B3	1975	PE	2602001	BODOCO	BODOCO	ST. FEITURIA	POSITIVO	-39.9651	-7.65637	215	-		1975-08-25	1975-09-01	POSITIVO	-	-
777	B3	1975	PE	2602001	BODOCO	BODOCO	ST. FEITURIA	POSITIVO	-39.9651	-7.65637	216	-		1975-08-27	1975-09-01	POSITIVO	-	-
778	B3	1975	PE	2602001	BODOCO	BODOCO	ST. FEITURIA	POSITIVO	-39.9651	-7.65637	217	-		1975-08-26	1975-09-01	POSITIVO	-	-
779	B3	1975	PE	2602001	BODOCO	BODOCO	ST. FEITURIA	POSITIVO	-39.9651	-7.65637	218	-		1975-08-27	1975-09-01	POSITIVO	-	-
780	B3	1975	PE	2602001	BODOCO	BODOCO	ST. FEITURIA	POSITIVO	-39.9651	-7.65637	219	-		1975-08-24	1975-09-01	POSITIVO	-	-
781	B3	1975	PE	2602001	BODOCO	BODOCO	ST. FEITURIA	POSITIVO	-39.9651	-7.65637	220	-		1975-08-29	1975-09-01	POSITIVO	-	-
784	B3	1975	PE	2602001	BODOCO	BODOCO	ST. FEITURIA	POSITIVO	-39.9651	-7.65637	221	-		1975-09-04	1975-09-06	POSITIVO	-	-
785	B3	1975	PE	2602001	BODOCO	BODOCO	ST. FEITURIA	POSITIVO	-39.9651	-7.65637	222	-		1975-09-05	1975-09-08	POSITIVO	-	-
786	B3	1975	PE	2602001	BODOCO	BODOCO	ST. FEITURIA	POSITIVO	-39.9651	-7.65637	223	-		1975-09-05	1975-09-08	POSITIVO	-	-
787	B3	1975	PE	2602001	BODOCO	BODOCO	ST. TATEI	POSITIVO	-39.9651	-7.65637	224	-		1975-09-06	1975-09-08	POSITIVO	-	-
788	B3	1975	PE	2602001	BODOCO	BODOCO	ST. TATEI	POSITIVO	-39.9651	-7.65637	225	-		1975-09-05	1975-09-08	POSITIVO	-	-
789	B3	1975	PE	2602001	BODOCO	BODOCO	ST. B. ANTONIO	POSITIVO	-39.9651	-7.65637	226	-		1975-09-06	1975-09-08	POSITIVO	-	-
790	B3	1975	PE	2602001	BODOCO	BODOCO	ST. FURTUNA	POSITIVO	-39.9651	-7.65637	227	-		1975-09-06	1975-09-08	POSITIVO	-	-
791	B3	1975	PE	2602001	BODOCO	BODOCO	ST. SACO DO PAXECO	POSITIVO	-39.9651	-7.65637	228	-		1975-09-02	1975-09-08	POSITIVO	POSITIVO	-
792	B3	1975	PE	2602001	BODOCO	BODOCO	ST. SACO DO PAXECO	POSITIVO	-39.9651	-7.65637	229	-		1975-09-04	1975-09-08	POSITIVO	POSITIVO	-
797	B3	1975	PE	2602001	BODOCO	BODOCO	ST. SITIO DE FORA	POSITIVO	-39.9651	-7.65637	230	-		1975-09-08	1975-09-09	POSITIVO	POSITIVO	-
800	B3	1975	PE	2602001	BODOCO	BODOCO	ST. QUEIMADA	POSITIVO	-39.9651	-7.65637	231	-		1975-09-13	1975-09-17	POSITIVO	POSITIVO	-
801	B3	1975	PE	2602001	BODOCO	BODOCO	ST. BOM LUGAR	POSITIVO	-39.9651	-7.65637	232	-		1975-09-09	1975-09-15	POSITIVO	POSITIVO	-
810	B3	1975	PE	2602001	BODOCO	BODOCO	ST. DA PEDRA	POSITIVO	-39.9651	-7.65637	233	-		1975-09-20	1975-09-24	POSITIVO	-	-
811	B3	1975	PE	2602001	BODOCO	BODOCO	ST. OLHO DAGUA	POSITIVO	-39.9651	-7.65637	234	-		1975-09-22	1975-09-24	POSITIVO	-	-
816	B3	1975	PE	2602001	BODOCO	BODOCO	ST. BOM PRINCIPIO	POSITIVO	-39.9651	-7.65637	235	-		1975-09-27	1975-09-30	POSITIVO	-	-
842	B3	1975	PE	2602001	BODOCO	BODOCO	ST. MASSAPE	POSITIVO	-39.9651	-7.65637	236	-		1975-11-06	1975-11-06	POSITIVO	-	-
844	B3	1975	PE	2602001	BODOCO	BODOCO	ST. CALDEIRAO	POSITIVO	-39.9651	-7.65637	237	-		1975-11-15	1975-11-16	POSITIVO	-	-
845	B3	1975	PE	2602001	BODOCO	BODOCO	ST. CALDEIRAO	POSITIVO	-39.9651	-7.65637	238	OBITO		1975-11-12	1975-11-16	POSITIVO	-	-
850	B3	1975	PE	2602001	BODOCO	BODOCO	ST. CASA NOVA	POSITIVO	-39.9651	-7.65637	239	-		1975-11-03	1975-11-04	POSITIVO	-	-
871	B3	1971	PE	2602001	BODOCO	BODOCO	ST. SÃO RICARDO DE LOLA	POSITIVO	-39.9651	-7.65637	240	-		1971-10-09	1971-10-10	POSITIVO	-	-
873	B3	1971	PE	2602001	BODOCO	BODOCO	ST. TUCANO	POSITIVO	-39.9651	-7.65637	241	-		1971-10-14	1971-10-16	POSITIVO	-	-
204	B3	1954	PE	2602100	BOM CONSELHO	BOM CONSELHO	ST. RIACHO DA LAJE	NEGATIVO	-36.684	-9.2027	242	CURA		2019-01-11	2019-01-16	NEGATIVO	NEGATIVO	NEGATIVO
205	B3	1955	PE	2602100	BOM CONSELHO	BOM CONSELHO	ST. CHA DE CACHOEIRA	SUSPEITO	-36.684	-9.2027	243	OBITO		2019-09-03	2019-09-08	SUSPEITO	NEGATIVO	NEGATIVO
206	B3	1957	PE	2602100	BOM CONSELHO	BOM CONSELHO	ST. ANGICO	POSITIVO	-36.684	-9.2027	244	CURA		2019-01-09	2019-01-11	POSITIVO	SUSPEITO	NEGATIVO
207	B3	1960	PE	2602100	BOM CONSELHO	BOM CONSELHO	ST. PAU FERRO	POSITIVO	-36.684	-9.2027	245	OBITO		2019-12-10	2019-12-21	POSITIVO	POSITIVO	NEGATIVO
208	B3	1961	PE	2602100	BOM CONSELHO	BOM CONSELHO	ST. DESERTO	POSITIVO	-36.684	-9.2027	246	CURA		2019-01-12	2019-01-21	POSITIVO	POSITIVO	NEGATIVO
209	B3	1961	PE	2602100	BOM CONSELHO	BOM CONSELHO	ST. SANTIAGO	POSITIVO	-36.684	-9.2027	247	CURA		2019-02-07	2019-02-09	POSITIVO	POSITIVO	NEGATIVO
210	B3	1961	PE	2602100	BOM CONSELHO	BOM CONSELHO	ST. ALTO DO CAIXAO	POSITIVO	-36.684	-9.2027	248	CURA		2019-11-08	2019-11-11	POSITIVO	SUSPEITO	POSITIVO
211	B3	1962	PE	2602100	BOM CONSELHO	BOM CONSELHO	ST. RIACHO DO BARRO	POSITIVO	-36.684	-9.2027	249	CURA		2019-02-06	2019-02-08	POSITIVO	POSITIVO	POSITIVO
330	B3	1964	PE	2602100	BOM CONSELHO	BOM CONSELHO	FAZ. ESCALVADO	POSITIVO	-36.684	-9.2027	250	CURA		2019-10-03	2019-10-17	POSITIVO	POSITIVO	PREJUDICADO
331	B3	1964	PE	2602100	BOM CONSELHO	BOM CONSELHO	ST. SERRA GRANDE	POSITIVO	-36.684	-9.2027	251	CURA		2019-10-08	2019-10-17	POSITIVO	POSITIVO	PREJUDICADO
332	B3	1964	PE	2602100	BOM CONSELHO	BOM CONSELHO	ST. PAU SECO	POSITIVO	-36.684	-9.2027	252	CURA		2019-10-09	2019-10-17	POSITIVO	POSITIVO	PREJUDICADO
333	B3	1964	PE	2602100	BOM CONSELHO	BOM CONSELHO	FAZ. ESCALVADO	POSITIVO	-36.684	-9.2027	253	CURA		2019-10-11	2019-10-17	POSITIVO	POSITIVO	PREJUDICADO
334	B3	1964	PE	2602100	BOM CONSELHO	BOM CONSELHO	ST. LAGOA DO DOU	POSITIVO	-36.684	-9.2027	254	CURA		2019-10-16	2019-10-21	POSITIVO	POSITIVO	NEGATIVO
335	B3	1964	PE	2602100	BOM CONSELHO	BOM CONSELHO	ST. SANTO ANTONIO	POSITIVO	-36.684	-9.2027	255	CURA		2019-10-30	2019-11-03	POSITIVO	POSITIVO	POSITIVO
336	B3	1964	PE	2602100	BOM CONSELHO	BOM CONSELHO	ST. SOBRADINHO	POSITIVO	-36.684	-9.2027	256	OBITO		2019-11-21	2019-11-23	POSITIVO	POSITIVO	POSITIVO
337	B3	1964	PE	2602100	BOM CONSELHO	BOM CONSELHO	ST. LAGOA DO JACU	POSITIVO	-36.684	-9.2027	257	CURA		2019-11-27	2019-11-30	POSITIVO	POSITIVO	POSITIVO
338	B3	1964	PE	2602100	BOM CONSELHO	BOM CONSELHO	ST. PAPACACINHA	POSITIVO	-36.684	-9.2027	258	CURA		2019-11-28	2019-11-30	POSITIVO	POSITIVO	POSITIVO
339	B3	1964	PE	2602100	BOM CONSELHO	BOM CONSELHO	ST. ANJICO	POSITIVO	-36.684	-9.2027	259	CURA		2019-11-29	2019-11-30	POSITIVO	POSITIVO	POSITIVO
340	B3	1964	PE	2602100	BOM CONSELHO	BOM CONSELHO	RUA SANTANA	POSITIVO	-36.684	-9.2027	260	CURA		2019-12-28	2019-12-15	POSITIVO	POSITIVO	POSITIVO
341	B3	1968	PE	2602100	BOM CONSELHO	BOM CONSELHO	ST. SERRA GRANDE	POSITIVO	-36.684	-9.2027	261	CURA		2019-01-06	2019-01-07	POSITIVO	SUSPEITO	POSITIVO
342	B3	1968	PE	2602100	BOM CONSELHO	BOM CONSELHO	ST. SERRA GRANDE	POSITIVO	-36.684	-9.2027	262	CURA		2019-01-05	2019-01-07	POSITIVO	SUSPEITO	POSITIVO
343	B3	1968	PE	2602100	BOM CONSELHO	BOM CONSELHO	ST. PINTADO	POSITIVO	-36.684	-9.2027	263	CURA		2019-01-13	2019-01-14	POSITIVO	SUSPEITO	POSITIVO
435	B3	1965	PE	2602209	BOM JARDIM	BOM JARDIM	ST. UMARI DO ZEZE	POSITIVO	-35.5874	-7.78554	264	CURA		2019-01-17	2019-01-22	POSITIVO	POSITIVO	POSITIVO
439	B3	1965	PE	2602209	BOM JARDIM	BOM JARDIM	ST. GONCALO	SUSPEITO	-35.5874	-7.78554	265	CURA		2019-10-23	2019-11-07	SUSPEITO	SUSPEITO	NEGATIVO
218	B3	1955	PE	2602803	BUIQUE	BUIQUE	ST. CABO DO CAMPO NORTE	SUSPEITO	-37.1209	-8.64904	266	OBITO		2019-09-07	2019-09-14	SUSPEITO	SUSPEITO	NEGATIVO
219	B3	1964	PE	2602803	BUIQUE	BUIQUE	ST. BURANJI	POSITIVO	-37.1209	-8.64904	267	CURA		2019-11-22	2019-12-03	POSITIVO	POSITIVO	POSITIVO
220	B3	1964	PE	2602803	BUIQUE	BUIQUE	ST. LAGOA DO MATO	POSITIVO	-37.1209	-8.64904	268	CURA		2019-11-29	2019-12-02	POSITIVO	POSITIVO	POSITIVO
221	B3	1964	PE	2602803	BUIQUE	BUIQUE	ST. LAGOA DO MATO	POSITIVO	-37.1209	-8.64904	269	CURA		2019-12-01	2019-12-03	POSITIVO	POSITIVO	POSITIVO
222	B3	1964	PE	2602803	BUIQUE	BUIQUE	ST. PEDRA DAGUA	SUSPEITO	-37.1209	-8.64904	270	CURA		2019-12-01	2019-12-06	SUSPEITO	SUSPEITO	PREJUDICADO
223	B3	1964	PE	2602803	BUIQUE	BUIQUE	ST. PEDRA DAGUA	SUSPEITO	-37.1209	-8.64904	271	CURA		2019-12-04	2019-12-06	SUSPEITO	SUSPEITO	PREJUDICADO
224	B3	1964	PE	2602803	BUIQUE	BUIQUE	ST. PEDRA DAGUA	SUSPEITO	-37.1209	-8.64904	272	CURA		2019-12-05	2019-12-06	SUSPEITO	SUSPEITO	PREJUDICADO
225	B3	1964	PE	2602803	BUIQUE	BUIQUE	ST. PEDRA DAGUA	SUSPEITO	-37.1209	-8.64904	273	CURA		2019-12-05	2019-12-06	SUSPEITO	SUSPEITO	PREJUDICADO
226	B3	1964	PE	2602803	BUIQUE	BUIQUE	ST. PEDRA DAGUA	SUSPEITO	-37.1209	-8.64904	274	CURA		2019-12-05	2019-12-06	SUSPEITO	SUSPEITO	PREJUDICADO
227	B3	1965	PE	2602803	BUIQUE	BUIQUE	ST. PALMEIRINHA DOS ARAUJOS	SUSPEITO	-37.1209	-8.64904	275	CURA		2019-03-27	2019-03-31	SUSPEITO	NEGATIVO	NEGATIVO
228	B3	1965	PE	2602803	BUIQUE	BUIQUE	ST. SERRA GRANDE	SUSPEITO	-37.1209	-8.64904	276	OBITO		2019-12-01	2019-12-06	SUSPEITO	SUSPEITO	NEGATIVO
97	B3	1961	PE	2603108	CACHOEIRINHA	CACHOEIRINHA	RUA MANOEL BORBA Nº186	SUSPEITO	-36.2909	-8.48493	277	CURA		2019-11-01	2019-11-06	SUSPEITO	SUSPEITO	PREJUDICADO
98	B3	1961	PE	2603108	CACHOEIRINHA	CACHOEIRINHA	TRAV. MANOEL BORBA Nº44	SUSPEITO	-36.2909	-8.48493	278	CURA		2019-11-03	2019-11-09	SUSPEITO	SUSPEITO	NEGATIVO
99	B3	1961	PE	2603108	CACHOEIRINHA	CACHOEIRINHA	ST. PEDRA DE DENTRO	POSITIVO	-36.2909	-8.48493	279	CURA		2019-11-06	2019-11-09	POSITIVO	POSITIVO	POSITIVO
100	B3	1961	PE	2603108	CACHOEIRINHA	CACHOEIRINHA	ST. PEDRA DE DENTRO	POSITIVO	-36.2909	-8.48493	280	CURA		2019-11-09	2019-11-09	POSITIVO	POSITIVO	NEGATIVO
101	B3	1961	PE	2603108	CACHOEIRINHA	CACHOEIRINHA	ST. PEDRA DE DENTRO	POSITIVO	-36.2909	-8.48493	281	CURA		2019-11-06	2019-11-09	POSITIVO	POSITIVO	POSITIVO
102	B3	1961	PE	2603108	CACHOEIRINHA	CACHOEIRINHA	ST. PEDRA DE DENTRO	POSITIVO	-36.2909	-8.48493	282	CURA		2019-11-10	2019-11-10	POSITIVO	POSITIVO	POSITIVO
103	B3	1961	PE	2603108	CACHOEIRINHA	CACHOEIRINHA	ST. CARACOL	POSITIVO	-36.2909	-8.48493	283	CURA		2019-11-29	2019-12-01	POSITIVO	POSITIVO	NEGATIVO
104	B3	1961	PE	2603108	CACHOEIRINHA	CACHOEIRINHA	ST. CONCEICAO	POSITIVO	-36.2909	-8.48493	284	CURA		2019-12-04	2019-12-05	POSITIVO	SUSPEITO	NEGATIVO
105	B3	1961	PE	2603108	CACHOEIRINHA	CACHOEIRINHA	ST. CONCEICAO	POSITIVO	-36.2909	-8.48493	285	CURA		2019-12-02	2019-12-05	POSITIVO	SUSPEITO	NEGATIVO
106	B3	1961	PE	2603108	CACHOEIRINHA	CACHOEIRINHA	ST. CONCEICAO	POSITIVO	-36.2909	-8.48493	286	CURA		2019-12-04	2019-12-05	POSITIVO	SUSPEITO	NEGATIVO
107	B3	1961	PE	2603108	CACHOEIRINHA	CACHOEIRINHA	ST. CONCEICAO	POSITIVO	-36.2909	-8.48493	287	CURA		2019-12-07	2019-12-09	POSITIVO	SUSPEITO	POSITIVO
108	B3	1961	PE	2603108	CACHOEIRINHA	CACHOEIRINHA	ST. CALDEIRAO DE BAIXO	POSITIVO	-36.2909	-8.48493	288	CURA		2019-12-02	2019-12-09	POSITIVO	SUSPEITO	NEGATIVO
109	B3	1961	PE	2603108	CACHOEIRINHA	CACHOEIRINHA	ST. CALDEIRAO DE BAIXO	POSITIVO	-36.2909	-8.48493	289	CURA		2019-12-04	2019-12-09	POSITIVO	SUSPEITO	NEGATIVO
110	B3	1961	PE	2603108	CACHOEIRINHA	CACHOEIRINHA	ST. CALDEIRAO DE BAIXO	POSITIVO	-36.2909	-8.48493	290	CURA		2019-12-13	2019-12-15	POSITIVO	SUSPEITO	NEGATIVO
111	B3	1967	PE	2603108	CACHOEIRINHA	CACHOEIRINHA	ST. CARACOL	SUSPEITO	-36.2909	-8.48493	291	CURA		2019-01-10	2019-01-13	SUSPEITO	SUSPEITO	NEGATIVO
495	B3	1967	PE	2603108	CACHOEIRINHA	CACHOEIRINHA	ST. CONCEICAO	POSITIVO	-36.2909	-8.48493	292	CURA		2019-11-18	2019-11-25	POSITIVO	SUSPEITO	NEGATIVO
190	B3	1961	PE	2603207	CAETES	CAETES	ST. AGRESTE VELHO	POSITIVO	-36.6592	-8.80395	293	CURA		2019-11-18	2019-11-22	POSITIVO	SUSPEITO	NEGATIVO
191	B3	1961	PE	2603207	CAETES	CAETES	ST. VARZEA DO BOI	POSITIVO	-36.6592	-8.80395	294	CURA		2019-11-25	2019-11-28	POSITIVO	POSITIVO	POSITIVO
192	B3	1961	PE	2603207	CAETES	CAETES	ST. MACAMBIRA	POSITIVO	-36.6592	-8.80395	295	CURA		2019-12-26	1962-01-02	POSITIVO	POSITIVO	POSITIVO
116	B3	1961	PE	2603702	CANHOTINHO	CANHOTINHO	ST. LEITE	POSITIVO	-36.1769	-8.89323	296	CURA		2019-02-07	2019-02-10	POSITIVO	SUSPEITO	NEGATIVO
117	B3	1961	PE	2603702	CANHOTINHO	CANHOTINHO	ST. LAJINHA	POSITIVO	-36.1769	-8.89323	297	CURA		2019-12-24	1962-01-06	POSITIVO	SUSPEITO	NEGATIVO
118	B3	1964	PE	2603702	CANHOTINHO	CANHOTINHO	ST. LEITE	POSITIVO	-36.1769	-8.89323	298	OBITO		2019-08-30	2019-09-08	POSITIVO	POSITIVO	POSITIVO
119	B3	1964	PE	2603702	CANHOTINHO	CANHOTINHO	ST. LEITE	POSITIVO	-36.1769	-8.89323	299	CURA		2019-09-05	2019-09-08	POSITIVO	POSITIVO	POSITIVO
236	B3	1961	PE	2603801	CAPOEIRAS	CAPOEIRAS	ST. AMEIXA	POSITIVO	-36.5991	-8.68705	300	CURA		2019-11-17	2019-11-20	POSITIVO	POSITIVO	POSITIVO
237	B3	1966	PE	2603801	CAPOEIRAS	CAPOEIRAS	FAZ. BOM DESTINO	POSITIVO	-36.5991	-8.68705	301	CURA		2019-10-01	2019-10-08	SUSPEITO	SUSPEITO	POSITIVO
238	B3	1967	PE	2603801	CAPOEIRAS	CAPOEIRAS	SERRINHA DOS VICENTES	POSITIVO	-36.5991	-8.68705	302	CURA		2019-04-14	2019-04-28	POSITIVO	SUSPEITO	NEGATIVO
129	B3	1954	PE	2603900	CARNAIBA	CARNAIBA	POVOADO QUIXABA	NEGATIVO	-37.7272	-7.79623	303	CURA		2019-07-13	2019-07-19	NEGATIVO	NEGATIVO	PREJUDICADO
130	B3	1955	PE	2603900	CARNAIBA	CARNAIBA	CIDADE CARNAIBA	NEGATIVO	-37.7272	-7.79623	304	OBITO		2019-05-29	2019-06-08	NEGATIVO	NEGATIVO	PREJUDICADO
275	B3	1961	PE	2604106	CARUARU	CARUARU	ST. LAGOA DOS PORCOS	POSITIVO	-36.0166	-8.17998	305	OBITO		2019-10-11	2019-10-13	POSITIVO	POSITIVO	POSITIVO
276	B3	1961	PE	2604106	CARUARU	CARUARU	ST. ALTO DO MOURA	POSITIVO	-36.0166	-8.17998	306	CURA		2019-10-14	2019-10-18	POSITIVO	SUSPEITO	NEGATIVO
277	B3	1961	PE	2604106	CARUARU	CARUARU	RIACHO DOS MOCOS	SUSPEITO	-36.0166	-8.17998	307	CURA		2019-11-10	2019-11-11	SUSPEITO	SUSPEITO	NEGATIVO
278	B3	1961	PE	2604106	CARUARU	CARUARU	RUA AMAURI DE MEDEIROS	POSITIVO	-36.0166	-8.17998	308	CURA		2019-11-20	2019-11-21	POSITIVO	POSITIVO	POSITIVO
279	B3	1961	PE	2604106	CARUARU	CARUARU	RUA SANTO AGOSTINHO	SUSPEITO	-36.0166	-8.17998	309	CURA		2019-11-21	2019-11-22	SUSPEITO	SUSPEITO	NEGATIVO
280	B3	1961	PE	2604106	CARUARU	CARUARU	ST. MARIA CLARA	SUSPEITO	-36.0166	-8.17998	310	CURA		2019-12-30	2019-12-31	SUSPEITO	SUSPEITO	NEGATIVO
281	B3	1961	PE	2604106	CARUARU	CARUARU	ST. MARIA CLARA	SUSPEITO	-36.0166	-8.17998	311	CURA		2019-12-30	2019-12-31	SUSPEITO	SUSPEITO	NEGATIVO
282	B3	1966	PE	2604106	CARUARU	CARUARU	ST. VEADO MAGRO	SUSPEITO	-36.0166	-8.17998	312	CURA		2019-05-17	2019-05-24	SUSPEITO	SUSPEITO	NEGATIVO
283	B3	1967	PE	2604106	CARUARU	CARUARU	ST. FIRMEZA	NEGATIVO	-36.0166	-8.17998	313	OBITO		2019-11-28	2019-12-03	X	NEGATIVO	NEGATIVO
389	B3	1964	PE	2604304	CEDRO	CEDRO	ST. MAMELUCO	SUSPEITO	-39.2037	-7.74382	314	CURA		2019-09-28	2019-09-29	SUSPEITO	SUSPEITO	PREJUDICADO
390	B3	1964	PE	2604304	CEDRO	CEDRO	ST. LAGOA COBERTA	SUSPEITO	-39.2037	-7.74382	315	CURA		2019-10-21	2019-10-22	SUSPEITO	SUSPEITO	PREJUDICADO
391	B3	1968	PE	2604304	CEDRO	CEDRO	ST. GAMELEIRA	SUSPEITO	-39.2037	-7.74382	316	CURA		2019-09-03	2019-09-14	SUSPEITO	SUSPEITO	PREJUDICADO
392	B3	1968	PE	2604304	CEDRO	CEDRO	ST. ANGICO	SUSPEITO	-39.2037	-7.74382	317	CURA		2019-09-24	2019-09-27	SUSPEITO	SUSPEITO	PREJUDICADO
514	B3	1968	PE	2604502	CHA GRANDE	CHA GRANDE	ST. FREIXEIRAS	SUSPEITO	-35.474	-8.22952	318	CURA		2019-10-04	2019-10-07	SUSPEITO	SUSPEITO	PREJUDICADO
229	B3	1954	PE	2604700	CORRENTES	CORRENTES	FAZ. PEDRA BRANCA	NEGATIVO	-36.3387	-9.11471	319	CURA		2019-02-11	2019-02-12	NEGATIVO	NEGATIVO	PREJUDICADO
230	B3	1956	PE	2604700	CORRENTES	CORRENTES	ST. CHA DOS MENDES	SUSPEITO	-36.3387	-9.11471	320	OBITO		2019-02-01	2019-02-06	POSITIVO	NEGATIVO	NEGATIVO
231	B3	1961	PE	2604700	CORRENTES	CORRENTES	ST. CORONGO	POSITIVO	-36.3387	-9.11471	321	CURA		2019-10-23	2019-10-30	POSITIVO	POSITIVO	NEGATIVO
232	B3	1961	PE	2604700	CORRENTES	CORRENTES	ST. INGAZEIRA	POSITIVO	-36.3387	-9.11471	322	OBITO		2019-12-20	2019-12-27	SUSPEITO	SUSPEITO	POSITIVO
233	B3	1961	PE	2604700	CORRENTES	CORRENTES	ST. MINEIRO	POSITIVO	-36.3387	-9.11471	323	CURA		2019-12-26	2019-12-29	POSITIVO	SUSPEITO	NEGATIVO
234	B3	1962	PE	2604700	CORRENTES	CORRENTES	RUA JOAQUIM NABUCO	POSITIVO	-36.3387	-9.11471	324	CURA		2019-01-13	2019-01-14	POSITIVO	POSITIVO	POSITIVO
437	B3	1965	PE	2604908	CUMARU	CUMARU	ST. GONCALO	SUSPEITO	-35.7208	-8.03995	325	CURA		2019-10-23	2019-11-07	SUSPEITO	SUSPEITO	NEGATIVO
438	B3	1965	PE	2604908	CUMARU	CUMARU	CAMARADA I	SUSPEITO	-35.7208	-8.03995	326	OBITO		2019-10-29	2019-11-07	SUSPEITO	NEGATIVO	NEGATIVO
112	B3	1961	PE	2605004	CUPIRA	CUPIRA	FAZ. BOA VISTA	SUSPEITO	-35.9314	-8.58301	327	CURA		2019-11-08	2019-11-14	SUSPEITO	SUSPEITO	NEGATIVO
113	B3	1962	PE	2605004	CUPIRA	CUPIRA	ST. JUA	SUSPEITO	-35.9314	-8.58301	328	CURA		2019-02-06	2019-02-08	SUSPEITO	SUSPEITO	NEGATIVO
114	B3	1962	PE	2605004	CUPIRA	CUPIRA	ST. JUA	SUSPEITO	-35.9314	-8.58301	329	CURA		2019-01-31	2019-02-08	SUSPEITO	SUSPEITO	NEGATIVO
115	B3	1962	PE	2605004	CUPIRA	CUPIRA	ST. CAICARA	SUSPEITO	-35.9314	-8.58301	330	CURA		2019-02-06	2019-02-08	SUSPEITO	SUSPEITO	NEGATIVO
606	B3	1968	PE	2605103	CUSTODIA	CUSTODIA	ST. BARRA DA TORRE	SUSPEITO	-37.6816	-8.17384	331	CURA		2019-10-24	2019-11-01	SUSPEITO	SUSPEITO	NEGATIVO
607	B3	1968	PE	2605103	CUSTODIA	CUSTODIA	ST. BARRA DA TORRE	SUSPEITO	-37.6816	-8.17384	332	CURA		2019-10-27	2019-11-01	SUSPEITO	SUSPEITO	NEGATIVO
608	B3	1968	PE	2605103	CUSTODIA	CUSTODIA	ST. BARRA DA TORRE	SUSPEITO	-37.6816	-8.17384	333	CURA		2019-10-27	2019-11-01	SUSPEITO	SUSPEITO	NEGATIVO
1	B1	1948	PE	2605301	EXU	EXU	ST. SANTA HELENA	POSITIVO	-39.7482	-7.51602	334		29
2	B1	1951	PE	2605301	EXU	EXU	ST. SÃO PEDRO	POSITIVO	-39.7482	-7.51602	335		3
3	B1	1946	PE	2605301	EXU	EXU	ST. SAUDADE	POSITIVO	-39.7482	-7.51602	336		10
4	B1	1948	PE	2605301	EXU	EXU	CIDADE	POSITIVO	-39.7482	-7.51602	337		10
5	B1	1946	PE	2605301	EXU	EXU	CIDADE	POSITIVO	-39.7482	-7.51602	338		19
6	B1	1946	PE	2605301	EXU	EXU	CIDADE	POSITIVO	-39.7482	-7.51602	339		42
7	B1	1951	PE	2605301	EXU	EXU	ST. BATENTES	POSITIVO	-39.7482	-7.51602	340		17
8	B1	1945	PE	2605301	EXU	EXU	SERRA LAGOA DAS PEDRAS	POSITIVO	-39.7482	-7.51602	341		7
9	B1	1945	PE	2605301	EXU	EXU	CIDADE	POSITIVO	-39.7482	-7.51602	342		11
10	B1	1946	PE	2605301	EXU	EXU	CIDADE	POSITIVO	-39.7482	-7.51602	343		8
11	B1	1964	PE	2605301	EXU	EXU	ST. VILA VIRACAO	POSITIVO	-39.7482	-7.51602	344		16
12	B1	1949	PE	2605301	EXU	EXU	ST. CHAPADA DA UNIAO	POSITIVO	-39.7482	-7.51602	345		29
13	B1	1945	PE	2605301	EXU	EXU	CIDADE	POSITIVO	-39.7482	-7.51602	346		4
14	B1	1948	PE	2605301	EXU	EXU	ST. GAMELEIRA	POSITIVO	-39.7482	-7.51602	347		29
15	B1	1964	PE	2605301	EXU	EXU	ST. CHAPADA	POSITIVO	-39.7482	-7.51602	348		11
16	B1	1946	PE	2605301	EXU	EXU	CIDADE	POSITIVO	-39.7482	-7.51602	349		7
17	B1	1946	PE	2605301	EXU	EXU	CIDADE	POSITIVO	-39.7482	-7.51602	350		6
18	B1	1950	PE	2605301	EXU	EXU	ST. BARRACAO	POSITIVO	-39.7482	-7.51602	351		4
19	B1	1946	PE	2605301	EXU	EXU	CIDADE	POSITIVO	-39.7482	-7.51602	352		8
20	B1	1946	PE	2605301	EXU	EXU	CIDADE	POSITIVO	-39.7482	-7.51602	353		7
21	B1	1967	PE	2605301	EXU	EXU	ST. CHAPADA DA LAGOINHA	POSITIVO	-39.7482	-7.51602	354		23
22	B1	1950	PE	2605301	EXU	EXU	ST. TABOCAS	POSITIVO	-39.7482	-7.51602	355		4
23	B1	1946	PE	2605301	EXU	EXU	CIDADE	POSITIVO	-39.7482	-7.51602	356		17
24	B1	1964	PE	2605301	EXU	EXU	CIDADE	POSITIVO	-39.7482	-7.51602	357		10
25	B1	1950	PE	2605301	EXU	EXU	ST. BUGAO	POSITIVO	-39.7482	-7.51602	358		9
26	B1	1966	PE	2605301	EXU	EXU	ST. MINADOR	POSITIVO	-39.7482	-7.51602	359		19
27	B1	1946	PE	2605301	EXU	EXU	CIDADE	POSITIVO	-39.7482	-7.51602	360		8
28	B1	1951	PE	2605301	EXU	EXU	CIDADE	POSITIVO	-39.7482	-7.51602	361		0.6
29	B1	1946	PE	2605301	EXU	EXU	CIDADE	POSITIVO	-39.7482	-7.51602	362		10
30	B1	1946	PE	2605301	EXU	EXU	ST. SAUDADE	POSITIVO	-39.7482	-7.51602	363		5
31	B1	1948	PE	2605301	EXU	EXU	CIDADE	POSITIVO	-39.7482	-7.51602	364		2
32	B1	1951	PE	2605301	EXU	EXU	ST. GRAVATA	POSITIVO	-39.7482	-7.51602	365		2
33	B1	1945	PE	2605301	EXU	EXU	CIDADE	POSITIVO	-39.7482	-7.51602	366		19
34	B1	1953	PE	2605301	EXU	EXU	VILA TIMORANTE	POSITIVO	-39.7482	-7.51602	367		3
35	B1	1951	PE	2605301	EXU	EXU	ST. GRAVATA	POSITIVO	-39.7482	-7.51602	368		1
36	B1	1952	PE	2605301	EXU	EXU	ST. UNIAO	POSITIVO	-39.7482	-7.51602	369		27
37	B1	1964	PE	2605301	EXU	EXU	ST. CEDRO	POSITIVO	-39.7482	-7.51602	370		2
38	B1	1945	PE	2605301	EXU	EXU	CIDADE	POSITIVO	-39.7482	-7.51602	371		26
39	B1	1954	PE	2605301	EXU	EXU	ST. ZE GOMES	POSITIVO	-39.7482	-7.51602	372		18
40	B1	1952	PE	2605301	EXU	EXU	ST. SERRA QUEIMADA GRANDE	POSITIVO	-39.7482	-7.51602	373		18
41	B1	1964	PE	2605301	EXU	EXU	ST. CEDRO	POSITIVO	-39.7482	-7.51602	374		7
42	B1	1948	PE	2605301	EXU	EXU	ST. GAMELEIRA	POSITIVO	-39.7482	-7.51602	375		16
43	B1	1964	PE	2605301	EXU	EXU	CIDADE	POSITIVO	-39.7482	-7.51602	376		60
44	B1	1945	PE	2605301	EXU	EXU	CIDADE	POSITIVO	-39.7482	-7.51602	377	OBITO	26
45	B1	1952	PE	2605301	EXU	EXU	ST. LUDGERIO	POSITIVO	-39.7482	-7.51602	378		1
46	B1	1945	PE	2605301	EXU	EXU	ST. LAJES	POSITIVO	-39.7482	-7.51602	379		3
47	B1	1952	PE	2605301	EXU	EXU	ST. UNIAO	POSITIVO	-39.7482	-7.51602	380		22
48	B1	1965	PE	2605301	EXU	EXU	ST. QUARESMA	POSITIVO	-39.7482	-7.51602	381		18
49	B1	1946	PE	2605301	EXU	EXU	ST. CANTINHO	POSITIVO	-39.7482	-7.51602	382		6
50	B1	1946	PE	2605301	EXU	EXU	CIDADE	POSITIVO	-39.7482	-7.51602	383		15
51	B1	1946	PE	2605301	EXU	EXU	CIDADE	POSITIVO	-39.7482	-7.51602	384		0.11
52	B1	1946	PE	2605301	EXU	EXU	ST. SÃO SEBASTIAO	POSITIVO	-39.7482	-7.51602	385		56
53	B1	1950	PE	2605301	EXU	EXU	ST. UMBUZEIRO	POSITIVO	-39.7482	-7.51602	386		13
54	B1	1951	PE	2605301	EXU	EXU	SERRA INGA	POSITIVO	-39.7482	-7.51602	387		2
55	B1	1946	PE	2605301	EXU	EXU	CIDADE	POSITIVO	-39.7482	-7.51602	388		33
56	B1	1965	PE	2605301	EXU	EXU	CIDADE	POSITIVO	-39.7482	-7.51602	389		8
57	B1	1948	PE	2605301	EXU	EXU	ST. COLONIA	POSITIVO	-39.7482	-7.51602	390		8
58	B1	1945	PE	2605301	EXU	EXU	VILA TABOCAS	POSITIVO	-39.7482	-7.51602	391		22
59	B1	1953	PE	2605301	EXU	EXU	ST. SANTA ESTANCINHA	POSITIVO	-39.7482	-7.51602	392		5
60	B1	1948	PE	2605301	EXU	EXU	ST. DIONIZIO	POSITIVO	-39.7482	-7.51602	393		2
61	B1	1952	PE	2605301	EXU	EXU	ST. CAGADO	POSITIVO	-39.7482	-7.51602	394		6
62	B1	1964	PE	2605301	EXU	EXU	VILA VIRACAO	POSITIVO	-39.7482	-7.51602	395		8
63	B1	1964	PE	2605301	EXU	EXU	ST. SERRA DA FARINHA	POSITIVO	-39.7482	-7.51602	396		3
64	B1	1946	PE	2605301	EXU	EXU	CIDADE	POSITIVO	-39.7482	-7.51602	397		8
65	B1	1952	PE	2605301	EXU	EXU	ST. CAGADO	POSITIVO	-39.7482	-7.51602	398		6
66	B1	1946	PE	2605301	EXU	EXU	ST. BARRACAO	POSITIVO	-39.7482	-7.51602	399		7
67	B1	1946	PE	2605301	EXU	EXU	CIDADE	POSITIVO	-39.7482	-7.51602	400		12
68	B1	1952	PE	2605301	EXU	EXU	ST. SERRA ANTONIO VICENTE	POSITIVO	-39.7482	-7.51602	401		6
69	B1	1946	PE	2605301	EXU	EXU	ST. SAUDADE	POSITIVO	-39.7482	-7.51602	402		23
70	B1	1945	PE	2605301	EXU	EXU	CIDADE	POSITIVO	-39.7482	-7.51602	403		55
71	B1	1967	PE	2605301	EXU	EXU	ST. LAGOA DO OURO	POSITIVO	-39.7482	-7.51602	404
72	B1	1952	PE	2605301	EXU	EXU	ST. CANA BRAVA	POSITIVO	-39.7482	-7.51602	405		5
73	B1	1945	PE	2605301	EXU	EXU	CIDADE	POSITIVO	-39.7482	-7.51602	406		18
74	B1	1946	PE	2605301	EXU	EXU	ST. PAUS GRANDE	POSITIVO	-39.7482	-7.51602	407		9
75	B1	1952	PE	2605301	EXU	EXU	CIDADE	POSITIVO	-39.7482	-7.51602	408		2
76	B1	1964	PE	2605301	EXU	EXU	ST. BAIXA DA UMBURANA	POSITIVO	-39.7482	-7.51602	409		5
77	B1	1946	PE	2605301	EXU	EXU	ST. SAUDADE	POSITIVO	-39.7482	-7.51602	410		10
78	B1	1953	PE	2605301	EXU	EXU	ST. SÃO JOAQUIM BATISTA	POSITIVO	-39.7482	-7.51602	411		2
79	B1	1950	PE	2605301	EXU	EXU	ST. JOSE GOMES	POSITIVO	-39.7482	-7.51602	412		9
80	B1	1946	PE	2605301	EXU	EXU	CIDADE	POSITIVO	-39.7482	-7.51602	413		26
81	B1	1946	PE	2605301	EXU	EXU	CIDADE	POSITIVO	-39.7482	-7.51602	414		14
82	B1	1945	PE	2605301	EXU	EXU	CIDADE	POSITIVO	-39.7482	-7.51602	415		17
83	B1	1946	PE	2605301	EXU	EXU	CIDADE	POSITIVO	-39.7482	-7.51602	416		48
84	B1	1945	PE	2605301	EXU	EXU	SITIO JUA	POSITIVO	-39.7482	-7.51602	417		13
85	B1	1946	PE	2605301	EXU	EXU	ST. BATENTES	POSITIVO	-39.7482	-7.51602	418		27
86	B1	1945	PE	2605301	EXU	EXU	CIDADE	POSITIVO	-39.7482	-7.51602	419		11
87	B1	1964	PE	2605301	EXU	EXU	ST. CURICACA	POSITIVO	-39.7482	-7.51602	420		25
88	B1	1952	PE	2605301	EXU	EXU	VILA TIMORANTE	POSITIVO	-39.7482	-7.51602	421		4
89	B1	1946	PE	2605301	EXU	EXU	CIDADE	POSITIVO	-39.7482	-7.51602	422		20
252	B3	1965	PE	2605301	EXU	EXU	CIDADE	SUSPEITO	-39.7482	-7.51602	423	CURA		2019-07-24	2019-07-24	SUSPEITO	NEGATIVO	NEGATIVO
253	B3	1964	PE	2605301	EXU	EXU	ST. CHAPADA DA LAGOINHA	POSITIVO	-39.7482	-7.51602	424	CURA		2019-09-25	2019-09-28	POSITIVO	POSITIVO	POSITIVO
254	B3	1964	PE	2605301	EXU	EXU	ST. BUGAO	POSITIVO	-39.7482	-7.51602	425	CURA		2019-12-16	2019-12-18	POSITIVO	SUSPEITO	NEGATIVO
255	B3	1967	PE	2605301	EXU	EXU	ST. MALHADA	SUSPEITO	-39.7482	-7.51602	426	CURA		2019-04-15	2019-04-24	SUSPEITO	SUSPEITO	NEGATIVO
256	B3	1964	PE	2605301	EXU	EXU	ST. CANA MANSA	POSITIVO	-39.7482	-7.51602	427	CURA		2019-11-06	2019-11-09	POSITIVO	POSITIVO	POSITIVO
257	B3	1964	PE	2605301	EXU	EXU	ST. ENGENHO VELHO	SUSPEITO	-39.7482	-7.51602	428	CURA		2019-10-28	2019-10-29	SUSPEITO	SUSPEITO	NEGATIVO
258	B3	1964	PE	2605301	EXU	EXU	ST. SERRA FRANCISCO XAVIER	POSITIVO	-39.7482	-7.51602	429	CURA		2019-09-21	2019-09-25	POSITIVO	POSITIVO	POSITIVO
259	B3	1964	PE	2605301	EXU	EXU	ST. VIRACAO	POSITIVO	-39.7482	-7.51602	430	CURA		2019-09-30	2019-10-07	POSITIVO	POSITIVO	POSITIVO
260	B3	1967	PE	2605301	EXU	EXU	ST. PATRIMONIO	SUSPEITO	-39.7482	-7.51602	431	CURA		2019-05-19	2019-05-20	SUSPEITO	SUSPEITO	NEGATIVO
261	B3	1967	PE	2605301	EXU	EXU	ST. LAGOA DO OURO	POSITIVO	-39.7482	-7.51602	432	CURA		2019-10-15	2019-10-17	SUSPEITO	SUSPEITO	POSITIVO
262	B3	1965	PE	2605301	EXU	EXU	ST. ALAGOINHA	POSITIVO	-39.7482	-7.51602	433	CURA		2019-05-23	2019-05-29	POSITIVO	POSITIVO	POSITIVO
263	B3	1964	PE	2605301	EXU	EXU	ST. CHAPADA	POSITIVO	-39.7482	-7.51602	434	CURA		2019-10-09	2019-10-10	POSITIVO	POSITIVO	POSITIVO
264	B3	1967	PE	2605301	EXU	EXU	ST. CANTINHO	SUSPEITO	-39.7482	-7.51602	435	CURA		2019-10-01	2019-10-05	SUSPEITO	SUSPEITO	NEGATIVO
315	B3	1967	PE	2605301	EXU	EXU	ST. VIRACAO	POSITIVO	-39.7482	-7.51602	436	CURA		2019-09-06	2019-09-08	SUSPEITO	SUSPEITO	POSITIVO
316	B3	1964	PE	2605301	EXU	EXU	VILA VIRACAO	POSITIVO	-39.7482	-7.51602	437	CURA		2019-10-06	2019-10-06	SUSPEITO	POSITIVO	NEGATIVO
317	B3	1964	PE	2605301	EXU	EXU	ST. SANTA FE	POSITIVO	-39.7482	-7.51602	438	CURA		2019-09-10	2019-09-19	POSITIVO	POSITIVO	POSITIVO
318	B3	1964	PE	2605301	EXU	EXU	ST. CHAPADA	SUSPEITO	-39.7482	-7.51602	439	CURA		2019-12-10	2019-12-15	SUSPEITO	SUSPEITO	NEGATIVO
319	B3	1964	PE	2605301	EXU	EXU	ST. VENEZA	SUSPEITO	-39.7482	-7.51602	440	CURA		2019-10-12	2019-10-12	SUSPEITO	SUSPEITO	NEGATIVO
320	B3	1964	PE	2605301	EXU	EXU	CIDADE	SUSPEITO	-39.7482	-7.51602	441	CURA		2019-11-13	2019-11-13	SUSPEITO	SUSPEITO	NEGATIVO
321	B3	1965	PE	2605301	EXU	EXU	RUA DA ALEGRIA	SUSPEITO	-39.7482	-7.51602	442	CURA		2019-08-26	2019-08-27	SUSPEITO	SUSPEITO	NEGATIVO
322	B3	1964	PE	2605301	EXU	EXU	ST. ESPALHADO	SUSPEITO	-39.7482	-7.51602	443	CURA		2019-10-31	2019-11-03	SUSPEITO	SUSPEITO	NEGATIVO
323	B3	1964	PE	2605301	EXU	EXU	POVOADO TIMORANTE	POSITIVO	-39.7482	-7.51602	444	CURA		2019-12-26	2019-12-27	POSITIVO	SUSPEITO	NEGATIVO
324	B3	1967	PE	2605301	EXU	EXU	ST. CACIMBINHA	SUSPEITO	-39.7482	-7.51602	445	CURA		2019-06-19	2019-06-21	SUSPEITO	SUSPEITO	NEGATIVO
325	B3	1964	PE	2605301	EXU	EXU	CIDADE	POSITIVO	-39.7482	-7.51602	446	CURA		2019-10-29	2019-11-05	POSITIVO	POSITIVO	POSITIVO
326	B3	1965	PE	2605301	EXU	EXU	CIDADE	POSITIVO	-39.7482	-7.51602	447	CURA		2019-07-23	2019-07-25	POSITIVO	POSITIVO	POSITIVO
327	B3	1964	PE	2605301	EXU	EXU	ST. BAIXA DA UMBURANA	SUSPEITO	-39.7482	-7.51602	448	CURA		2019-10-14	2019-10-16	SUSPEITO	SUSPEITO	NEGATIVO
328	B3	1967	PE	2605301	EXU	EXU	ST. TERCO	SUSPEITO	-39.7482	-7.51602	449	CURA		2019-08-06	2019-08-08	SUSPEITO	SUSPEITO	NEGATIVO
329	B3	1964	PE	2605301	EXU	EXU	ST. CEDRO	SUSPEITO	-39.7482	-7.51602	450	CURA		2019-11-26	2019-12-06	SUSPEITO	SUSPEITO	NEGATIVO
344	B3	1964	PE	2605301	EXU	EXU	ST. ALTINHO	POSITIVO	-39.7482	-7.51602	451	CURA		2019-11-06	2019-11-07	POSITIVO	POSITIVO	POSITIVO
345	B3	1964	PE	2605301	EXU	EXU	ST. CEDRO	SUSPEITO	-39.7482	-7.51602	452	CURA		2019-09-25	2019-09-28	SUSPEITO	SUSPEITO	NEGATIVO
346	B3	1964	PE	2605301	EXU	EXU	CIDADE	SUSPEITO	-39.7482	-7.51602	453	CURA		2019-11-27	2019-11-27	SUSPEITO	SUSPEITO	NEGATIVO
347	B3	1964	PE	2605301	EXU	EXU	VILA TABOCAS	SUSPEITO	-39.7482	-7.51602	454	CURA		2019-11-10	2019-11-11	SUSPEITO	SUSPEITO	NEGATIVO
348	B3	1964	PE	2605301	EXU	EXU	ST. BARROS	SUSPEITO	-39.7482	-7.51602	455	CURA		2019-11-10	2019-11-11	SUSPEITO	SUSPEITO	NEGATIVO
349	B3	1966	PE	2605301	EXU	EXU	POVOADO ARARIPE	SUSPEITO	-39.7482	-7.51602	456	CURA		2019-06-23	2019-06-24	SUSPEITO	SUSPEITO	NEGATIVO
350	B3	1964	PE	2605301	EXU	EXU	ST. SERRA SOLIDAO	POSITIVO	-39.7482	-7.51602	457	CURA		2019-09-21	2019-09-26	POSITIVO	POSITIVO	POSITIVO
351	B3	1965	PE	2605301	EXU	EXU	ST. QUARESMA	SUSPEITO	-39.7482	-7.51602	458	CURA		2019-03-25	2019-04-03	SUSPEITO	NEGATIVO	NEGATIVO
352	B3	1966	PE	2605301	EXU	EXU	ST. OURO	SUSPEITO	-39.7482	-7.51602	459	CURA		2019-05-24	2019-05-26	SUSPEITO	SUSPEITO	NEGATIVO
353	B3	1966	PE	2605301	EXU	EXU	ST. RETIRO	POSITIVO	-39.7482	-7.51602	460	CURA		2019-11-14	2019-11-21	SUSPEITO	SUSPEITO	POSITIVO
354	B3	1964	PE	2605301	EXU	EXU	ST. BAIXA FUNDA	SUSPEITO	-39.7482	-7.51602	461	CURA		2019-10-29	2019-11-08	SUSPEITO	SUSPEITO	NEGATIVO
355	B3	1964	PE	2605301	EXU	EXU	ST. SANTA FE	POSITIVO	-39.7482	-7.51602	462	CURA		2019-10-02	2019-10-03	POSITIVO	POSITIVO	POSITIVO
356	B3	1967	PE	2605301	EXU	EXU	ST. ALAGOINHA	SUSPEITO	-39.7482	-7.51602	463	CURA		2019-09-08	2019-09-14	SUSPEITO	SUSPEITO	NEGATIVO
357	B3	1964	PE	2605301	EXU	EXU	ST. SERRA JOSE JUVINO	SUSPEITO	-39.7482	-7.51602	464	CURA		2019-11-23	2019-11-26	SUSPEITO	SUSPEITO	NEGATIVO
358	B3	1961	PE	2605301	EXU	EXU	SERRA DO SAPO	POSITIVO	-39.7482	-7.51602	465	CURA		2019-07-18	2019-07-24	POSITIVO	SUSPEITO	NEGATIVO
359	B3	1964	PE	2605301	EXU	EXU	ST. BAIXA DA UMBURANA	SUSPEITO	-39.7482	-7.51602	466	CURA		2019-10-14	2019-10-16	SUSPEITO	SUSPEITO	NEGATIVO
360	B3	1966	PE	2605301	EXU	EXU	ST. JATOBA	SUSPEITO	-39.7482	-7.51602	467	CURA		2019-05-04	2019-05-09	SUSPEITO	SUSPEITO	NEGATIVO
361	B3	1964	PE	2605301	EXU	EXU	ST. CAMPO GRANDE	SUSPEITO	-39.7482	-7.51602	468	CURA		2019-11-20	2019-11-28	SUSPEITO	SUSPEITO	NEGATIVO
362	B3	1964	PE	2605301	EXU	EXU	VILA VIRACAO	POSITIVO	-39.7482	-7.51602	469	CURA		2019-10-17	2019-10-17	POSITIVO	POSITIVO	POSITIVO
363	B3	1964	PE	2605301	EXU	EXU	ST. EXU VELHO	SUSPEITO	-39.7482	-7.51602	470	CURA		2019-10-28	2019-11-01	SUSPEITO	SUSPEITO	NEGATIVO
364	B3	1964	PE	2605301	EXU	EXU	ST. CEDRO	SUSPEITO	-39.7482	-7.51602	471	CURA		2019-09-27	2019-09-28	SUSPEITO	SUSPEITO	NEGATIVO
365	B3	1965	PE	2605301	EXU	EXU	CIDADE	SUSPEITO	-39.7482	-7.51602	472	CURA		2019-07-17	2019-07-18	SUSPEITO	SUSPEITO	NEGATIVO
366	B3	1964	PE	2605301	EXU	EXU	VILA VIRACAO	SUSPEITO	-39.7482	-7.51602	473	CURA		2019-10-06	2019-10-07	SUSPEITO	SUSPEITO	NEGATIVO
367	B3	1965	PE	2605301	EXU	EXU	RUA ANTONIO GERALDO	POSITIVO	-39.7482	-7.51602	474	CURA		2019-01-12	2019-01-12	POSITIVO	POSITIVO	POSITIVO
368	B3	1964	PE	2605301	EXU	EXU	ST. SERRA JOAO ZUMBA	POSITIVO	-39.7482	-7.51602	475	CURA		2019-10-26	2019-10-27	POSITIVO	POSITIVO	POSITIVO
369	B3	1967	PE	2605301	EXU	EXU	ST. SERRA JATOBA	POSITIVO	-39.7482	-7.51602	476	CURA		2019-09-30	2019-10-02	SUSPEITO	SUSPEITO	POSITIVO
370	B3	1964	PE	2605301	EXU	EXU	ST. CACIMBAS	POSITIVO	-39.7482	-7.51602	477	CURA		2019-11-02	2019-11-04	POSITIVO	POSITIVO	POSITIVO
456	B3	1964	PE	2605301	EXU	EXU	ST. ORIENTE	POSITIVO	-39.7482	-7.51602	478	CURA		2019-12-25	2019-12-26	POSITIVO	SUSPEITO	NEGATIVO
457	B3	1964	PE	2605301	EXU	EXU	ST. LUDGERO	SUSPEITO	-39.7482	-7.51602	479	CURA		2019-11-10	2019-11-11	SUSPEITO	SUSPEITO	NEGATIVO
458	B3	1967	PE	2605301	EXU	EXU	ST. MISERICORDIA	SUSPEITO	-39.7482	-7.51602	480	CURA		2019-09-28	2019-10-06	SUSPEITO	SUSPEITO	NEGATIVO
459	B3	1964	PE	2605301	EXU	EXU	VILA VIRACAO	POSITIVO	-39.7482	-7.51602	481	CURA		2019-10-04	2019-10-06	POSITIVO	POSITIVO	POSITIVO
460	B3	1964	PE	2605301	EXU	EXU	ST. BAIXA DA UMBURANA	SUSPEITO	-39.7482	-7.51602	482	CURA		2019-10-17	2019-10-17	SUSPEITO	SUSPEITO	PREJUDICADO
461	B3	1967	PE	2605301	EXU	EXU	ST. LAGOA DO OURO	POSITIVO	-39.7482	-7.51602	483	CURA		2019-10-15	2019-10-16	SUSPEITO	SUSPEITO	POSITIVO
462	B3	1964	PE	2605301	EXU	EXU	ST. CAJUEIRO	SUSPEITO	-39.7482	-7.51602	484	CURA		2019-10-19	2019-10-20	SUSPEITO	SUSPEITO	PREJUDICADO
463	B3	1964	PE	2605301	EXU	EXU	ST. SANTA FE	POSITIVO	-39.7482	-7.51602	485	CURA		2019-09-10	2019-09-19	POSITIVO	POSITIVO	POSITIVO
464	B3	1964	PE	2605301	EXU	EXU	ST. VARZINHA	POSITIVO	-39.7482	-7.51602	486	CURA		2019-10-25	2019-10-25	POSITIVO	POSITIVO	POSITIVO
465	B3	1967	PE	2605301	EXU	EXU	ST. LIBERDADE	POSITIVO	-39.7482	-7.51602	487	CURA		2019-09-16	2019-09-19	SUSPEITO	SUSPEITO	POSITIVO
466	B3	1964	PE	2605301	EXU	EXU	ST. LUDGERO	SUSPEITO	-39.7482	-7.51602	488	CURA		2019-10-12	2019-10-13	SUSPEITO	SUSPEITO	NEGATIVO
475	B3	1967	PE	2605301	EXU	EXU	ST. LAGOA DO OURO	POSITIVO	-39.7482	-7.51602	489	CURA		2019-10-15	2019-10-16	SUSPEITO	SUSPEITO	POSITIVO
476	B3	1964	PE	2605301	EXU	EXU	SERRA DA ESPERENCA	SUSPEITO	-39.7482	-7.51602	490	CURA		2019-08-26	2019-08-26	SUSPEITO	SUSPEITO	PREJUDICADO
477	B3	1964	PE	2605301	EXU	EXU	ST. CAGADO	SUSPEITO	-39.7482	-7.51602	491	CURA		2019-10-04	2019-10-06	SUSPEITO	SUSPEITO	NEGATIVO
478	B3	1964	PE	2605301	EXU	EXU	VILA VIRACAO	SUSPEITO	-39.7482	-7.51602	492	CURA		2019-10-06	2019-10-07	SUSPEITO	SUSPEITO	NEGATIVO
479	B3	1965	PE	2605301	EXU	EXU	ST. ALTINHO	SUSPEITO	-39.7482	-7.51602	493	CURA		2019-10-14	2019-10-15	SUSPEITO	SUSPEITO	NEGATIVO
480	B3	1964	PE	2605301	EXU	EXU	ST. RECANTO	POSITIVO	-39.7482	-7.51602	494	CURA		2019-10-28	2019-10-30	POSITIVO	POSITIVO	POSITIVO
481	B3	1964	PE	2605301	EXU	EXU	ST. SAUDADE	SUSPEITO	-39.7482	-7.51602	495	CURA		2019-10-19	2019-10-20	SUSPEITO	SUSPEITO	PREJUDICADO
482	B3	1964	PE	2605301	EXU	EXU	ST. PEDRA GRANDE	POSITIVO	-39.7482	-7.51602	496	CURA		2019-09-23	2019-09-24	POSITIVO	POSITIVO	POSITIVO
483	B3	1964	PE	2605301	EXU	EXU	ST. BAIXA DA UMBURANA	SUSPEITO	-39.7482	-7.51602	497	CURA		2019-10-17	2019-10-17	SUSPEITO	SUSPEITO	NEGATIVO
484	B3	1964	PE	2605301	EXU	EXU	ST. LUDGERO	POSITIVO	-39.7482	-7.51602	498	OBITO		2019-10-05	2019-10-07	POSITIVO	POSITIVO	POSITIVO
485	B3	1967	PE	2605301	EXU	EXU	ST. GAMELEIRA	POSITIVO	-39.7482	-7.51602	499	CURA		2019-09-27	2019-09-30	SUSPEITO	SUSPEITO	POSITIVO
486	B3	1967	PE	2605301	EXU	EXU	ST. LUDGERO	POSITIVO	-39.7482	-7.51602	500	CURA		2019-09-14	2019-09-14	SUSPEITO	SUSPEITO	POSITIVO
487	B3	1965	PE	2605301	EXU	EXU	RUA CORONEL MANOEL AIRES	SUSPEITO	-39.7482	-7.51602	501	CURA		2019-08-14	2019-08-15	SUSPEITO	SUSPEITO	NEGATIVO
488	B3	1965	PE	2605301	EXU	EXU	RUA CORONEL MANOEL AIRES	SUSPEITO	-39.7482	-7.51602	502	CURA		2019-08-15	2019-08-15	SUSPEITO	SUSPEITO	NEGATIVO
503	B3	1967	PE	2605301	EXU	EXU	ST. BUGAO	POSITIVO	-39.7482	-7.51602	503	CURA		2019-10-27	2019-10-28	SUSPEITO	SUSPEITO	POSITIVO
504	B3	1965	PE	2605301	EXU	EXU	ST. LAGOA DA CORONHA	POSITIVO	-39.7482	-7.51602	504	CURA		2019-08-07	2019-08-08	POSITIVO	POSITIVO	POSITIVO
505	B3	1965	PE	2605301	EXU	EXU	ST. BUGAO	SUSPEITO	-39.7482	-7.51602	505	CURA		2019-09-17	2019-09-22	SUSPEITO	SUSPEITO	NEGATIVO
506	B3	1967	PE	2605301	EXU	EXU	ST. SERRA SERRINHA	POSITIVO	-39.7482	-7.51602	506	CURA		2019-10-21	2019-10-22	SUSPEITO	SUSPEITO	POSITIVO
507	B3	1967	PE	2605301	EXU	EXU	ST. SERRA JATOBA	POSITIVO	-39.7482	-7.51602	507	CURA		2019-09-30	2019-10-02	SUSPEITO	SUSPEITO	POSITIVO
508	B3	1964	PE	2605301	EXU	EXU	ST. CHAPADA	POSITIVO	-39.7482	-7.51602	508	CURA		2019-10-09	2019-10-10	POSITIVO	POSITIVO	POSITIVO
509	B3	1964	PE	2605301	EXU	EXU	ST. CURIACA	POSITIVO	-39.7482	-7.51602	509	CURA		2019-09-30	2019-10-07	POSITIVO	POSITIVO	POSITIVO
510	B3	1964	PE	2605301	EXU	EXU	ST. LUDGERO	POSITIVO	-39.7482	-7.51602	510	CURA		2019-10-01	2019-10-04	POSITIVO	POSITIVO	POSITIVO
511	B3	1966	PE	2605301	EXU	EXU	POVOADO ARARIPE	SUSPEITO	-39.7482	-7.51602	511	CURA		2019-05-29	2019-05-30	SUSPEITO	SUSPEITO	NEGATIVO
515	B3	1968	PE	2605301	EXU	EXU	ST. LAJES	SUSPEITO	-39.7482	-7.51602	512	CURA		2019-10-05	2019-10-06	SUSPEITO	SUSPEITO	NEGATIVO
516	B3	1968	PE	2605301	EXU	EXU	ST. GRAVATA	SUSPEITO	-39.7482	-7.51602	513	CURA		2019-10-09	2019-10-10	SUSPEITO	SUSPEITO	NEGATIVO
517	B3	1968	PE	2605301	EXU	EXU	ST. AREIA BRANCA	SUSPEITO	-39.7482	-7.51602	514	CURA		2019-10-13	2019-10-14	SUSPEITO	SUSPEITO	NEGATIVO
518	B3	1968	PE	2605301	EXU	EXU	ST. MONTE SOMBRIO	SUSPEITO	-39.7482	-7.51602	515	CURA		2019-10-13	2019-10-15	SUSPEITO	SUSPEITO	PREJUDICADO
519	B3	1968	PE	2605301	EXU	EXU	ST. RIACHO VERDE	SUSPEITO	-39.7482	-7.51602	516	CURA		2019-10-17	2019-10-18	SUSPEITO	SUSPEITO	NEGATIVO
520	B3	1968	PE	2605301	EXU	EXU	ST. RETIRO	POSITIVO	-39.7482	-7.51602	517	CURA		2019-10-17	2019-10-21	SUSPEITO	SUSPEITO	POSITIVO
521	B3	1968	PE	2605301	EXU	EXU	ST. GADELHA	SUSPEITO	-39.7482	-7.51602	518	CURA		1968-10-20	2019-10-22	SUSPEITO	SUSPEITO	NEGATIVO
522	B3	1968	PE	2605301	EXU	EXU	ST. SERRA SANTA MARTA	SUSPEITO	-39.7482	-7.51602	519	CURA		2019-10-23	2019-10-25	SUSPEITO	SUSPEITO	NEGATIVO
523	B3	1968	PE	2605301	EXU	EXU	ST. SERRA MANOEL CATOLE	SUSPEITO	-39.7482	-7.51602	520	CURA		2019-10-24	2019-10-25	SUSPEITO	SUSPEITO	NEGATIVO
524	B3	1968	PE	2605301	EXU	EXU	ST. BARROS	POSITIVO	-39.7482	-7.51602	521	CURA		2019-10-24	2019-10-25	SUSPEITO	SUSPEITO	POSITIVO
525	B3	1968	PE	2605301	EXU	EXU	ST. LAJES	POSITIVO	-39.7482	-7.51602	522	CURA		2019-09-21	2019-09-24	SUSPEITO	SUSPEITO	POSITIVO
526	B3	1968	PE	2605301	EXU	EXU	ST. DUAS PEDRAS	SUSPEITO	-39.7482	-7.51602	523	CURA		2019-09-23	2019-09-29	SUSPEITO	SUSPEITO	NEGATIVO
527	B3	1968	PE	2605301	EXU	EXU	ST. MOSQUITO	POSITIVO	-39.7482	-7.51602	524	CURA		2019-09-24	2019-09-25	SUSPEITO	SUSPEITO	POSITIVO
528	B3	1968	PE	2605301	EXU	EXU	ST. MAMONA	SUSPEITO	-39.7482	-7.51602	525	CURA		2019-09-27	2019-09-28	SUSPEITO	SUSPEITO	NEGATIVO
529	B3	1968	PE	2605301	EXU	EXU	ST. PAUS GRANDES	POSITIVO	-39.7482	-7.51602	526	CURA		2019-09-27	2019-09-29	SUSPEITO	SUSPEITO	POSITIVO
530	B3	1968	PE	2605301	EXU	EXU	ST. MOSQUITO	SUSPEITO	-39.7482	-7.51602	527	CURA		2019-09-27	2019-09-29	SUSPEITO	SUSPEITO	NEGATIVO
531	B3	1968	PE	2605301	EXU	EXU	ST. ROSARIO	POSITIVO	-39.7482	-7.51602	528	CURA		2019-09-28	2019-09-29	SUSPEITO	SUSPEITO	POSITIVO
532	B3	1968	PE	2605301	EXU	EXU	ST. MAMONA	POSITIVO	-39.7482	-7.51602	529	CURA		2019-09-28	2019-09-29	SUSPEITO	SUSPEITO	POSITIVO
533	B3	1968	PE	2605301	EXU	EXU	ST. PAUS GRANDES	SUSPEITO	-39.7482	-7.51602	530	CURA		2019-09-29	2019-09-30	SUSPEITO	SUSPEITO	NEGATIVO
534	B3	1968	PE	2605301	EXU	EXU	ST. CARAIBA DO GERVASIO	POSITIVO	-39.7482	-7.51602	531	CURA		2019-09-29	2019-10-02	SUSPEITO	SUSPEITO	POSITIVO
535	B3	1968	PE	2605301	EXU	EXU	ST. MISERICORDIA	POSITIVO	-39.7482	-7.51602	532	CURA		2019-10-01	2019-10-02	SUSPEITO	SUSPEITO	POSITIVO
536	B3	1968	PE	2605301	EXU	EXU	ST. LAJES	SUSPEITO	-39.7482	-7.51602	533	CURA		2019-10-02	2019-10-03	SUSPEITO	SUSPEITO	NEGATIVO
537	B3	1968	PE	2605301	EXU	EXU	ST. CARAIBA DO AVELINO	POSITIVO	-39.7482	-7.51602	534	CURA		2019-10-02	2019-10-03	SUSPEITO	SUSPEITO	POSITIVO
538	B3	1968	PE	2605301	EXU	EXU	ST. LAJES	SUSPEITO	-39.7482	-7.51602	535	CURA		2019-10-03	2019-10-04	SUSPEITO	SUSPEITO	NEGATIVO
539	B3	1968	PE	2605301	EXU	EXU	ST. CHAPADA	POSITIVO	-39.7482	-7.51602	536	CURA		2019-09-06	2019-09-07	SUSPEITO	SUSPEITO	POSITIVO
540	B3	1968	PE	2605301	EXU	EXU	ST. BAIXA FUNDA	POSITIVO	-39.7482	-7.51602	537	CURA		2019-09-06	2019-09-12	SUSPEITO	SUSPEITO	POSITIVO
541	B3	1968	PE	2605301	EXU	EXU	ST. MOSQUITO	SUSPEITO	-39.7482	-7.51602	538	CURA		2019-09-09	2019-09-12	SUSPEITO	SUSPEITO	PREJUDICADO
542	B3	1968	PE	2605301	EXU	EXU	ST. CHAPADA	SUSPEITO	-39.7482	-7.51602	539	CURA		2019-09-11	2019-09-13	SUSPEITO	SUSPEITO	NEGATIVO
543	B3	1968	PE	2605301	EXU	EXU	ST. MOCAMBO	SUSPEITO	-39.7482	-7.51602	540	CURA		2019-09-13	2019-09-16	SUSPEITO	SUSPEITO	PREJUDICADO
544	B3	1968	PE	2605301	EXU	EXU	ST. PEDRA GRANDE	SUSPEITO	-39.7482	-7.51602	541	CURA		2019-09-15	2019-09-16	SUSPEITO	SUSPEITO	NEGATIVO
545	B3	1968	PE	2605301	EXU	EXU	ST. SÃO SALVADOR	POSITIVO	-39.7482	-7.51602	542	CURA		2019-09-16	2019-09-17	SUSPEITO	SUSPEITO	POSITIVO
546	B3	1968	PE	2605301	EXU	EXU	ST. MAMONA	POSITIVO	-39.7482	-7.51602	543	CURA		2019-09-17	2019-09-18	SUSPEITO	SUSPEITO	POSITIVO
547	B3	1968	PE	2605301	EXU	EXU	ST. ARACAJU	POSITIVO	-39.7482	-7.51602	544	CURA		2019-09-18	2019-09-19	SUSPEITO	SUSPEITO	POSITIVO
548	B3	1968	PE	2605301	EXU	EXU	ST. NOVA DESCOBERTA	SUSPEITO	-39.7482	-7.51602	545	CURA		2019-09-18	2019-09-26	SUSPEITO	SUSPEITO	NEGATIVO
549	B3	1968	PE	2605301	EXU	EXU	ST. CHAPADA	SUSPEITO	-39.7482	-7.51602	546	CURA		2019-09-20	2019-09-20	SUSPEITO	SUSPEITO	NEGATIVO
550	B3	1968	PE	2605301	EXU	EXU	ST. SERRA BUCU	SUSPEITO	-39.7482	-7.51602	547	CURA		2019-09-20	2019-09-21	SUSPEITO	SUSPEITO	NEGATIVO
551	B3	1968	PE	2605301	EXU	EXU	ST. BAIXIO VELHO	SUSPEITO	-39.7482	-7.51602	548	CURA		2019-09-20	2019-09-22	SUSPEITO	SUSPEITO	NEGATIVO
552	B3	1968	PE	2605301	EXU	EXU	ST. MANICOBA	SUSPEITO	-39.7482	-7.51602	549	CURA		2019-09-20	2019-09-22	SUSPEITO	SUSPEITO	NEGATIVO
553	B3	1968	PE	2605301	EXU	EXU	ST. UNIAO	POSITIVO	-39.7482	-7.51602	550	CURA		2019-01-20	2019-01-22	SUSPEITO	SUSPEITO	POSITIVO
554	B3	1968	PE	2605301	EXU	EXU	RUA MANOEL CANDIDO	SUSPEITO	-39.7482	-7.51602	551	CURA		2019-04-04	2019-04-09	SUSPEITO	SUSPEITO	NEGATIVO
555	B3	1968	PE	2605301	EXU	EXU	ST. ENGENHO VELHO	POSITIVO	-39.7482	-7.51602	552	CURA		2019-07-27	2019-07-30	SUSPEITO	SUSPEITO	POSITIVO
556	B3	1968	PE	2605301	EXU	EXU	ST. CARRANCUDO	POSITIVO	-39.7482	-7.51602	553	CURA		2019-08-03	2019-08-05	SUSPEITO	SUSPEITO	POSITIVO
557	B3	1968	PE	2605301	EXU	EXU	ST. BATENTE	SUSPEITO	-39.7482	-7.51602	554	CURA		2019-08-08	2019-08-10	SUSPEITO	SUSPEITO	NEGATIVO
558	B3	1968	PE	2605301	EXU	EXU	RUA CORONEL BEMBEM	POSITIVO	-39.7482	-7.51602	555	CURA		2019-08-14	2019-08-17	SUSPEITO	SUSPEITO	POSITIVO
559	B3	1968	PE	2605301	EXU	EXU	BAIRRO DA CANAFISTULA	SUSPEITO	-39.7482	-7.51602	556	CURA		2019-08-17	2019-08-17	SUSPEITO	SUSPEITO	NEGATIVO
560	B3	1968	PE	2605301	EXU	EXU	ST. GADELHA	POSITIVO	-39.7482	-7.51602	557	CURA		2019-08-18	2019-08-19	SUSPEITO	SUSPEITO	POSITIVO
561	B3	1968	PE	2605301	EXU	EXU	ST. SÃO SEBASTIAO	SUSPEITO	-39.7482	-7.51602	558	CURA		2019-08-26	2019-08-27	SUSPEITO	SUSPEITO	NEGATIVO
562	B3	1968	PE	2605301	EXU	EXU	ST. GADELHA	SUSPEITO	-39.7482	-7.51602	559	CURA		2019-08-27	2019-08-28	SUSPEITO	SUSPEITO	NEGATIVO
563	B3	1968	PE	2605301	EXU	EXU	ST. SÃO SEBASTIAO	SUSPEITO	-39.7482	-7.51602	560	CURA		2019-08-29	2019-08-30	SUSPEITO	SUSPEITO	NEGATIVO
564	B3	1968	PE	2605301	EXU	EXU	ST. BENDITO	POSITIVO	-39.7482	-7.51602	561	CURA		2019-09-01	2019-09-02	SUSPEITO	SUSPEITO	POSITIVO
565	B3	1968	PE	2605301	EXU	EXU	ST. SERRA MANOEL CATOLE	POSITIVO	-39.7482	-7.51602	562	CURA		2019-09-02	2019-09-04	SUSPEITO	SUSPEITO	POSITIVO
566	B3	1968	PE	2605301	EXU	EXU	ST. SERRA MANOEL CATOLE	POSITIVO	-39.7482	-7.51602	563	CURA		2019-09-05	2019-09-06	SUSPEITO	SUSPEITO	POSITIVO
695	B3	1969	PE	2605301	EXU	EXU	CIDADE	SUSPEITO	-39.7482	-7.51602	564	CURA		2019-01-01	2019-01-03	SUSPEITO	SUSPEITO	NEGATIVO
696	B3	1969	PE	2605301	EXU	EXU	ST. CHAPADA	SUSPEITO	-39.7482	-7.51602	565	CURA		2019-01-16	2019-01-20	SUSPEITO	SUSPEITO	NEGATIVO
697	B3	1969	PE	2605301	EXU	EXU	ST. PAUS GRANDES	SUSPEITO	-39.7482	-7.51602	566	CURA		2019-02-14	2019-02-15	SUSPEITO	SUSPEITO	NEGATIVO
698	B3	1969	PE	2605301	EXU	EXU	ST. COQUEIRO	SUSPEITO	-39.7482	-7.51602	567	CURA		2019-02-15	2019-02-20	SUSPEITO	SUSPEITO	NEGATIVO
699	B3	1969	PE	2605301	EXU	EXU	RUA MANOEL BORBA	SUSPEITO	-39.7482	-7.51602	568	CURA		2019-05-30	2019-06-03	SUSPEITO	SUSPEITO	NEGATIVO
700	B3	1969	PE	2605301	EXU	EXU	ST. JUCA	SUSPEITO	-39.7482	-7.51602	569	CURA		2019-07-01	2019-07-03	SUSPEITO	SUSPEITO	NEGATIVO
701	B3	1969	PE	2605301	EXU	EXU	ST. SAUDADE	SUSPEITO	-39.7482	-7.51602	570	CURA		2019-07-07	2019-07-11	SUSPEITO	SUSPEITO	NEGATIVO
702	B3	1969	PE	2605301	EXU	EXU	ST. BADRECI	POSITIVO	-39.7482	-7.51602	571	OBITO		2019-07-15	2019-07-17	SUSPEITO	SUSPEITO	POSITIVO
703	B3	1969	PE	2605301	EXU	EXU	ST. CEDRO	SUSPEITO	-39.7482	-7.51602	572	CURA		2019-07-18	2019-07-19	SUSPEITO	SUSPEITO	NEGATIVO
704	B3	1969	PE	2605301	EXU	EXU	ST. SERRA BADRECI	POSITIVO	-39.7482	-7.51602	573	CURA		2019-08-04	2019-08-06	SUSPEITO	SUSPEITO	POSITIVO
705	B3	1969	PE	2605301	EXU	EXU	ST. SERRA BADRECI	POSITIVO	-39.7482	-7.51602	574	CURA		2019-08-02	2019-08-04	SUSPEITO	SUSPEITO	POSITIVO
706	B3	1969	PE	2605301	EXU	EXU	ST. SAPO	SUSPEITO	-39.7482	-7.51602	575	CURA		2019-08-03	2019-08-12	SUSPEITO	SUSPEITO	NEGATIVO
707	B3	1969	PE	2605301	EXU	EXU	ST. BUGAO	SUSPEITO	-39.7482	-7.51602	576	CURA		2019-08-10	2019-08-12	SUSPEITO	SUSPEITO	NEGATIVO
708	B3	1969	PE	2605301	EXU	EXU	ST. SERRA DO INGA	SUSPEITO	-39.7482	-7.51602	577	CURA		2019-08-11	2019-08-13	SUSPEITO	SUSPEITO	NEGATIVO
709	B3	1969	PE	2605301	EXU	EXU	ST. JUA	SUSPEITO	-39.7482	-7.51602	578	CURA		2019-08-03	2019-08-14	SUSPEITO	SUSPEITO	NEGATIVO
728	B3	1969	PE	2605301	EXU	EXU	ST. LAGOA DE DENTRO	POSITIVO	-39.7482	-7.51602	579	CURA		2019-09-02	2019-09-04	POSITIVO	SUSPEITO	NEGATIVO
729	B3	1969	PE	2605301	EXU	EXU	ST. GAMBA	POSITIVO	-39.7482	-7.51602	580	CURA		2019-09-05	2019-09-07	POSITIVO	SUSPEITO	POSITIVO
730	B3	1969	PE	2605301	EXU	EXU	ST. SITIO NOVO	POSITIVO	-39.7482	-7.51602	581	CURA		2019-09-22	2019-09-24	POSITIVO	SUSPEITO	POSITIVO
731	B3	1969	PE	2605301	EXU	EXU	ST. SERRA MANOEL CATOLE	POSITIVO	-39.7482	-7.51602	582	CURA		2019-09-25	2019-09-28	POSITIVO	SUSPEITO	NEGATIVO
732	B3	1969	PE	2605301	EXU	EXU	ST. SERRA FRANCISCO DAVID	POSITIVO	-39.7482	-7.51602	583	CURA		2019-09-10	2019-09-12	POSITIVO	SUSPEITO	POSITIVO
733	B3	1969	PE	2605301	EXU	EXU	ST. SERRA SANTA MARTA	POSITIVO	-39.7482	-7.51602	584	CURA		2019-10-02	2019-10-03	POSITIVO	SUSPEITO	NEGATIVO
734	B3	1969	PE	2605301	EXU	EXU	ST. NOVA DESCOBERTA	POSITIVO	-39.7482	-7.51602	585	CURA		2019-10-12	2019-10-13	POSITIVO	SUSPEITO	NEGATIVO
735	B3	1969	PE	2605301	EXU	EXU	RUA SANTA ISABEL	POSITIVO	-39.7482	-7.51602	586	CURA		2019-12-11	2019-12-12	POSITIVO	SUSPEITO	NEGATIVO
736	B3	1969	PE	2605301	EXU	EXU	ST. SAUDADE	SUSPEITO	-39.7482	-7.51602	587	CURA		2019-12-20	2019-12-15	SUSPEITO	SUSPEITO	NEGATIVO
737	B3	1969	PE	2605301	EXU	EXU	ST. GAMELEIRA	SUSPEITO	-39.7482	-7.51602	588	CURA		2019-12-27	2019-12-28	SUSPEITO	SUSPEITO	NEGATIVO
738	B3	1970	PE	2605301	EXU	EXU	ST. ENTRE MONTES	POSITIVO	-39.7482	-7.51602	589	CURA		2019-01-04	2019-01-04	POSITIVO	SUSPEITO	NEGATIVO
739	B3	1970	PE	2605301	EXU	EXU	ST. MARCAL	POSITIVO	-39.7482	-7.51602	590	CURA		2019-05-06	2019-05-11	POSITIVO	SUSPEITO	NEGATIVO
740	B3	1970	PE	2605301	EXU	EXU	ST. MOCAMBO	POSITIVO	-39.7482	-7.51602	591	CURA		2019-07-24	2019-07-29	POSITIVO	SUSPEITO	NEGATIVO
741	B3	1970	PE	2605301	EXU	EXU	ST. SAPO	POSITIVO	-39.7482	-7.51602	592	CURA		2019-08-24	2019-08-25	POSITIVO	SUSPEITO	POSITIVO
742	B3	1970	PE	2605301	EXU	EXU	ST. BATEDOR	POSITIVO	-39.7482	-7.51602	593	CURA		2019-08-31	2019-09-02	POSITIVO	SUSPEITO	NEGATIVO
743	B3	1970	PE	2605301	EXU	EXU	ST. JURUBEBA	POSITIVO	-39.7482	-7.51602	594	CURA		2019-09-01	2019-09-03	POSITIVO	SUSPEITO	NEGATIVO
744	B3	1970	PE	2605301	EXU	EXU	ST. NOVA DESCOBERTA	POSITIVO	-39.7482	-7.51602	595	CURA		2019-11-03	2019-11-18	POSITIVO	SUSPEITO	NEGATIVO
745	B3	1970	PE	2605301	EXU	EXU	ST. CANTO ALEGRE	POSITIVO	-39.7482	-7.51602	596	CURA		2019-12-27	2019-12-29	POSITIVO	SUSPEITO	NEGATIVO
746	B3	1974	PE	2605301	EXU	EXU	ST. SERRA BUCU	POSITIVO	-39.7482	-7.51602	597	OBITO		1974-07-09	1974-07-10	POSITIVO	POSITIVO	POSITIVO
747	B3	1974	PE	2605301	EXU	EXU	ST. BREJO SANTO INACIO	POSITIVO	-39.7482	-7.51602	598	-		1974-07-20	1974-07-21	POSITIVO	POSITIVO	POSITIVO
748	B3	1974	PE	2605301	EXU	EXU	ST. LAGOINHA	POSITIVO	-39.7482	-7.51602	599	-		1974-07-21	1974-07-21	POSITIVO	POSITIVO	-
749	B3	1974	PE	2605301	EXU	EXU	ST. BREJO SANTO INACIO	POSITIVO	-39.7482	-7.51602	600	-		1974-07-25	1974-07-26	POSITIVO	POSITIVO	POSITIVO
750	B3	1974	PE	2605301	EXU	EXU	ST. BREJO SANTO INACIO	POSITIVO	-39.7482	-7.51602	601	-		1974-07-31	1974-08-01	POSITIVO	POSITIVO	-
751	B3	1974	PE	2605301	EXU	EXU	ST. SANTO CAMINHO VELHO	POSITIVO	-39.7482	-7.51602	602	-		1974-07-31	1974-08-01	POSITIVO	POSITIVO	-
752	B3	1974	PE	2605301	EXU	EXU	ST. SANTO ANTOINIO	POSITIVO	-39.7482	-7.51602	603	-		1974-08-10	1974-08-11	POSITIVO	POSITIVO	-
753	B3	1974	PE	2605301	EXU	EXU	ST. SANTO MUNDO NOVO	POSITIVO	-39.7482	-7.51602	604	-		1974-08-15	1974-08-16	POSITIVO	POSITIVO	POSITIVO
754	B3	1974	PE	2605301	EXU	EXU	ST. SAUDADE	POSITIVO	-39.7482	-7.51602	605	-		1974-08-17	1974-08-17	POSITIVO	POSITIVO	POSITIVO
755	B3	1974	PE	2605301	EXU	EXU	ST. SANTO JOSE NELO	POSITIVO	-39.7482	-7.51602	606	-		1974-09-05	1974-09-06	POSITIVO	POSITIVO	-
756	B3	1974	PE	2605301	EXU	EXU	ST. SANTO CARNAUBAIBA	POSITIVO	-39.7482	-7.51602	607	-		1974-09-11	1974-09-14	POSITIVO	POSITIVO	-
757	B3	1974	PE	2605301	EXU	EXU	ST. EXU	POSITIVO	-39.7482	-7.51602	608	-		1974-09-14	1974-09-21	POSITIVO	POSITIVO	-
758	B3	1974	PE	2605301	EXU	EXU	ST SANTO GENIPAPINHO	POSITIVO	-39.7482	-7.51602	609	-		1974-09-22	1974-09-23	POSITIVO	POSITIVO	POSITIVO
759	B3	1974	PE	2605301	EXU	EXU	ST. SANTO DO FIRMINO	POSITIVO	-39.7482	-7.51602	610	-		1974-09-29	1974-09-30	POSITIVO	POSITIVO	POSITIVO
760	B3	1974	PE	2605301	EXU	EXU	ST. SÃO BOI MORTO	POSITIVO	-39.7482	-7.51602	611	-		1974-09-29	1974-09-30	POSITIVO	-	-
761	B3	1975	PE	2605301	EXU	EXU	ST. SÃO JOAQUIM DO FERREIRA	POSITIVO	-39.7482	-7.51602	612	-		1975-08-14	1975-08-16	POSITIVO	-	-
762	B3	1975	PE	2605301	EXU	EXU	ST. BATENTE	POSITIVO	-39.7482	-7.51602	613	-		1975-08-15	1975-08-17	POSITIVO	-	-
763	B3	1975	PE	2605301	EXU	EXU	ST. BADRECI	POSITIVO	-39.7482	-7.51602	614	-		1975-08-14	1975-08-18	POSITIVO	-	-
770	B3	1975	PE	2605301	EXU	EXU	ST. CEDRO	POSITIVO	-39.7482	-7.51602	615	-		1975-08-24	1975-08-25	POSITIVO	-	-
772	B3	1975	PE	2605301	EXU	EXU	ST. MANICOBA	POSITIVO	-39.7482	-7.51602	616	-		1975-08-19	1975-08-29	POSITIVO	-	-
773	B3	1975	PE	2605301	EXU	EXU	ST. COLONIA	POSITIVO	-39.7482	-7.51602	617	-		1975-08-27	1975-08-29	POSITIVO	-	-
782	B3	1975	PE	2605301	EXU	EXU	ST. DIONISIO	POSITIVO	-39.7482	-7.51602	618	-		1975-08-29	1975-09-02	POSITIVO	-	-
783	B3	1975	PE	2605301	EXU	EXU	ST. DIONISIO	POSITIVO	-39.7482	-7.51602	619	-		1975-09-02	1975-09-05	POSITIVO	-	-
793	B3	1975	PE	2605301	EXU	EXU	ST. ROSARIO	POSITIVO	-39.7482	-7.51602	620	-		1975-09-05	1975-09-06	POSITIVO	POSITIVO	-
795	B3	1975	PE	2605301	EXU	EXU	ST. MAMONA	POSITIVO	-39.7482	-7.51602	621	-		1975-08-10	1975-09-11	POSITIVO	POSITIVO	-
796	B3	1975	PE	2605301	EXU	EXU	ST. JOSE PEDRO	POSITIVO	-39.7482	-7.51602	622	-		1975-09-07	1975-09-11	POSITIVO	POSITIVO	-
798	B3	1975	PE	2605301	EXU	EXU	ST. BOI MORTO	POSITIVO	-39.7482	-7.51602	623	-		1975-09-07	1975-09-08	POSITIVO	POSITIVO	-
799	B3	1975	PE	2605301	EXU	EXU	ST. LAGOA SECA	POSITIVO	-39.7482	-7.51602	624	-		1975-09-13	1975-09-17	POSITIVO	POSITIVO	-
802	B3	1975	PE	2605301	EXU	EXU	ST. MAMONA	POSITIVO	-39.7482	-7.51602	625	-		1975-09-17	1975-09-18	POSITIVO	POSITIVO	-
804	B3	1975	PE	2605301	EXU	EXU	ST. TIMORANTE	POSITIVO	-39.7482	-7.51602	626	-		1975-09-13	1975-09-21	POSITIVO	POSITIVO	-
805	B3	1975	PE	2605301	EXU	EXU	ST. ENTRE MONTES	POSITIVO	-39.7482	-7.51602	627	-		1975-09-21	1975-09-22	POSITIVO	POSITIVO	-
806	B3	1975	PE	2605301	EXU	EXU	ST. MAMONA	POSITIVO	-39.7482	-7.51602	628	-		1975-09-20	1975-09-21	POSITIVO	-	-
807	B3	1975	PE	2605301	EXU	EXU	ST. MAMONA	POSITIVO	-39.7482	-7.51602	629	-		1975-09-21	1975-09-22	POSITIVO	-	-
808	B3	1975	PE	2605301	EXU	EXU	ST. SÃO VICENTE	POSITIVO	-39.7482	-7.51602	630	-		1975-09-21	1975-09-22	POSITIVO	-	-
809	B3	1975	PE	2605301	EXU	EXU	ST. MANICOBA	POSITIVO	-39.7482	-7.51602	631	-		1975-09-22	1975-09-25	POSITIVO	-	-
813	B3	1975	PE	2605301	EXU	EXU	ST. SOSSEGO	POSITIVO	-39.7482	-7.51602	632	-		1975-09-26	1975-09-28	POSITIVO	-	-
814	B3	1975	PE	2605301	EXU	EXU	ST. LAUREANO	POSITIVO	-39.7482	-7.51602	633	-		1975-09-28	1975-09-25	POSITIVO	-	-
815	B3	1975	PE	2605301	EXU	EXU	ST. DIONISIO	POSITIVO	-39.7482	-7.51602	634	-		1975-09-20	1975-09-29	POSITIVO	-	-
818	B3	1975	PE	2605301	EXU	EXU	ST. ACARAI	POSITIVO	-39.7482	-7.51602	635	-		1975-10-02	1975-10-04	POSITIVO	-	-
819	B3	1975	PE	2605301	EXU	EXU	ST. CAITETU	POSITIVO	-39.7482	-7.51602	636	-		1975-10-04	1975-10-05	POSITIVO	-	-
820	B3	1975	PE	2605301	EXU	EXU	ST. V. TEMORANTE	POSITIVO	-39.7482	-7.51602	637	-		1975-11-06	1975-11-07	POSITIVO	-	-
821	B3	1974	PE	2605301	EXU	EXU	ST. QUINTA BOA VISTA	POSITIVO	-39.7482	-7.51602	638	-		1974-10-11	1975-10-13	POSITIVO	-	-
822	B3	1974	PE	2605301	EXU	EXU	ST. ALTO DO FERREIRO	POSITIVO	-39.7482	-7.51602	639	-		1975-10-21	1975-10-24	POSITIVO	POSITIVO	POSITIVO
823	B3	1974	PE	2605301	EXU	EXU	CIDADE	POSITIVO	-39.7482	-7.51602	640	-		1974-10-29	1974-10-30	POSITIVO	POSITIVO	POSITIVO
824	B3	1974	PE	2605301	EXU	EXU	ST. SÃO RAIMUNDOS	POSITIVO	-39.7482	-7.51602	641	-		1974-11-24	1974-11-26	POSITIVO	POSITIVO	-
826	B3	1975	PE	2605301	EXU	EXU	ST. BELEZA	POSITIVO	-39.7482	-7.51602	642	-		1975-03-14	1975-03-16	POSITIVO	-	-
827	B3	1975	PE	2605301	EXU	EXU	ST. CACIMBAS	POSITIVO	-39.7482	-7.51602	643	-		1975-03-20	1975-03-31	POSITIVO	-	-
828	B3	1975	PE	2605301	EXU	EXU	ST. GAMELEIRA	POSITIVO	-39.7482	-7.51602	644	-		1975-03-28	1975-04-02	POSITIVO	-	-
829	B3	1975	PE	2605301	EXU	EXU	ST. SAQUINHO	POSITIVO	-39.7482	-7.51602	645	-		1975-06-04	1975-06-06	POSITIVO	-	-
830	B3	1975	PE	2605301	EXU	EXU	ST. ESPERANCA	POSITIVO	-39.7482	-7.51602	646	-		1975-07-30	1975-08-03	POSITIVO	-	-
831	B3	1975	PE	2605301	EXU	EXU	ST. CAMPINA GRANDE	POSITIVO	-39.7482	-7.51602	647	-		1975-08-02	1975-08-05	POSITIVO	-	-
833	B3	1975	PE	2605301	EXU	EXU	ST. VALTEBURI	POSITIVO	-39.7482	-7.51602	648	-		1975-08-09	1975-08-10	POSITIVO	-	-
835	B3	1975	PE	2605301	EXU	EXU	ST. SÃO LUIZ	POSITIVO	-39.7482	-7.51602	649	-		1975-08-07	1975-08-10	POSITIVO	-	-
837	B3	1975	PE	2605301	EXU	EXU	ST. PINTADA	POSITIVO	-39.7482	-7.51602	650	-		1975-11-09	1975-11-10	POSITIVO	-	-
838	B3	1975	PE	2605301	EXU	EXU	ST. PINTADA	POSITIVO	-39.7482	-7.51602	651	-		1975-11-07	1975-11-10	POSITIVO	-	-
839	B3	1975	PE	2605301	EXU	EXU	ST. PINTADA	POSITIVO	-39.7482	-7.51602	652	-		1975-11-07	1975-11-10	POSITIVO	-	-
840	B3	1975	PE	2605301	EXU	EXU	ST. PINTADA	POSITIVO	-39.7482	-7.51602	653	-		1975-11-09	1975-11-10	POSITIVO	-	-
841	B3	1975	PE	2605301	EXU	EXU	ST. PINTADA	POSITIVO	-39.7482	-7.51602	654	-		1975-11-05	1975-11-10	POSITIVO	-	-
843	B3	1975	PE	2605301	EXU	EXU	ST. UNIAO	POSITIVO	-39.7482	-7.51602	655	-		1975-11-14	1975-11-16	POSITIVO	-	-
846	B3	1975	PE	2605301	EXU	EXU	ST. MALHADA	POSITIVO	-39.7482	-7.51602	656	-		1975-10-16	1975-11-20	POSITIVO	-	-
847	B3	1975	PE	2605301	EXU	EXU	ST. NECO	POSITIVO	-39.7482	-7.51602	657	-		1975-11-20	1975-11-25	POSITIVO	-	-
848	B3	1975	PE	2605301	EXU	EXU	ST. PINTADA	POSITIVO	-39.7482	-7.51602	658	-		1975-11-23	1975-11-24	POSITIVO	-	-
849	B3	1975	PE	2605301	EXU	EXU	ST. PINTADA	POSITIVO	-39.7482	-7.51602	659	-		1975-11-01	1975-11-02	POSITIVO	-	-
851	B3	1975	PE	2605301	EXU	EXU	ST. MALHADA	POSITIVO	-39.7482	-7.51602	660	-		1975-11-04	1975-11-05	POSITIVO	-	-
852	B3	1975	PE	2605301	EXU	EXU	ST. SILENCIO	POSITIVO	-39.7482	-7.51602	661	-		1975-11-07	1975-11-12	POSITIVO	-	-
854	B3	1975	PE	2605301	EXU	EXU	ST. CHAPADA	POSITIVO	-39.7482	-7.51602	662	-		1975-12-18	1975-12-22	POSITIVO	-	-
855	B3	1973	PE	2605301	EXU	EXU	ST. MANICOBA	POSITIVO	-39.7482	-7.51602	663	-		1973-09-22	1973-09-22	POSITIVO	-	-
856	B3	1973	PE	2605301	EXU	EXU	ST. CATOLE	POSITIVO	-39.7482	-7.51602	664	-		1973-09-17	1973-09-26	POSITIVO	-	-
857	B3	1973	PE	2605301	EXU	EXU	ST. B. SANTO INACIO	POSITIVO	-39.7482	-7.51602	665	-		1973-10-11	1973-10-13	POSITIVO	-	-
858	B3	1973	PE	2605301	EXU	EXU	ST. B. SANTO INACIO	POSITIVO	-39.7482	-7.51602	666	-		1973-10-12	1973-10-15	POSITIVO	-	-
860	B3	1974	PE	2605301	EXU	EXU	ST. MORADA NOVA	POSITIVO	-39.7482	-7.51602	667	OBITO		1974-06-19	1974-06-21	POSITIVO	-	-
861	B3	1974	PE	2605301	EXU	EXU	ST. PAU DAGUA	POSITIVO	-39.7482	-7.51602	668	-		1974-07-02	1974-07-03	POSITIVO	POSITIVO	POSITIVO
862	B3	1974	PE	2605301	EXU	EXU	ST. SAUDADE	POSITIVO	-39.7482	-7.51602	669	-		1974-07-07	1974-07-09	POSITIVO	-	-
863	B3	1971	PE	2605301	EXU	EXU	ST. ENGENHO VELHO	POSITIVO	-39.7482	-7.51602	670	-		1971-05-23	1971-06-05	POSITIVO	-	-
864	B3	1971	PE	2605301	EXU	EXU	ST. SAQUINHO	POSITIVO	-39.7482	-7.51602	671	-		1971-01-11	1971-01-13	POSITIVO	-	-
865	B3	1971	PE	2605301	EXU	EXU	ST. GRITADEIRA	POSITIVO	-39.7482	-7.51602	672	-		1971-07-25	1971-07-25	POSITIVO	-	-
866	B3	1971	PE	2605301	EXU	EXU	ST. BANANEIRA	POSITIVO	-39.7482	-7.51602	673	-		1971-07-23	1971-07-27	POSITIVO	-	-
867	B3	1971	PE	2605301	EXU	EXU	ST. MOCAMBO	POSITIVO	-39.7482	-7.51602	674	-		1971-07-27	1971-07-28	POSITIVO	-	-
868	B3	1971	PE	2605301	EXU	EXU	ST. SÃO BUCI	POSITIVO	-39.7482	-7.51602	675	-		1971-09-03	1971-09-10	POSITIVO	-	-
869	B3	1971	PE	2605301	EXU	EXU	ST. MAMONA	POSITIVO	-39.7482	-7.51602	676	-		1971-09-12	1971-09-13	POSITIVO	-	-
870	B3	1971	PE	2605301	EXU	EXU	ST. SÃO SEBASTIAO	POSITIVO	-39.7482	-7.51602	677	-		1971-07-31	1971-08-05	POSITIVO	-	-
872	B3	1971	PE	2605301	EXU	EXU	ST. PINHEIRA	POSITIVO	-39.7482	-7.51602	678	-		1971-10-08	1971-10-11	POSITIVO	-	-
874	B3	1971	PE	2605301	EXU	EXU	ST. GAMELEIRA	POSITIVO	-39.7482	-7.51602	679	-		1971-11-20	1971-11-29	POSITIVO	-	-
875	B3	1972	PE	2605301	EXU	EXU	ST. PATRIMONIO	POSITIVO	-39.7482	-7.51602	680	-		1972-01-05	1972-01-09	POSITIVO	-	-
876	B3	1972	PE	2605301	EXU	EXU	ST. ESPALHADO	POSITIVO	-39.7482	-7.51602	681	-		1972-06-18	1972-06-20	POSITIVO	-	-
877	B3	1970	PE	2605301	EXU	EXU	ST. NOVA DESCOBERTA	POSITIVO	-39.7482	-7.51602	682	-		1970-11-13	1970-11-18	POSITIVO	-	-
878	B3	1971	PE	2605301	EXU	EXU	ST. BATEDOR	POSITIVO	-39.7482	-7.51602	683	-		1971-05-05	1971-05-08	POSITIVO	-	-
879	B3	1971	PE	2605301	EXU	EXU	ST. VARZINHA	POSITIVO	-39.7482	-7.51602	684	-		1971-05-25	1971-06-05	POSITIVO	-	-
918	B4	1975	PE	2605301	EXU	EXU	ST. LAGOA GRANDE	POSITIVO	-39.7482	-7.51602	685	-		1975-08-04	1975-08-07				BUBAO
928	B4	1975	PE	2605301	EXU	EXU	ST. GRITADEIRA	SUSPEITO	-39.7482	-7.51602	686	-		1975-08-14	-				BUBAO
931	B4	1975	PE	2605301	EXU	EXU	ST. JOAQUIM DOS FERREIRA	POSITIVO	-39.7482	-7.51602	687	-		1975-06-06	1975-06-10				BUBAO
932	B4	1975	PE	2605301	EXU	EXU	ST. JOAQUIM DOS FERREIRA	POSITIVO	-39.7482	-7.51602	688	-		1975-08-07	1975-08-10				BUBAO
946	B4	1975	PE	2605301	EXU	EXU	ST. DIONISIO	SUSPEITO	-39.7482	-7.51602	689	-		1975-08-29	1975-09-03				BUBAO
960	B4	1976	PE	2605301	EXU	EXU	ST. CHAPADA	NEGATIVO	-39.7482	-7.51602	690	-		1975-12-18	1975-12-22				BUBAO
967	B4	1975	PE	2605301	EXU	EXU	ST. LAGOA DO OURO	POSITIVO	-39.7482	-7.51602	691	-		1975-09-30	1975-10-02				BUBAO
970	B4	1975	PE	2605301	EXU	EXU	ST. VISTA TIMORANTE	POSITIVO	-39.7482	-7.51602	692	-		1975-09-13	1975-09-21				BUBAO
1002	B4	1975	PE	2605301	EXU	EXU	ST. MULUNGI	NEGATIVO	-39.7482	-7.51602	693	-		1975-11-27	1975-12-04				BUBAO
131	B3	1955	PE	2605707	FLORESTA	FLORESTA	ST. LAGOA	SUSPEITO	-38.3058	-8.56658	694	CURA		2019-04-16	2019-04-27	SUSPEITO	SUSPEITO	NEGATIVO
91	B3	1965	PE	2606002	GARANHUNS	GARANHUNS	ST. BELA MENTE	POSITIVO	-36.5011	-8.92909	695	CURA		2019-04-12	2019-04-13	POSITIVO	POSITIVO	POSITIVO
212	B3	1955	PE	2606002	GARANHUNS	GARANHUNS	ST. AGRESTE DO ALIVIO	SUSPEITO	-36.5011	-8.92909	696	CURA		2019-08-24	2019-08-27	POSITIVO	NEGATIVO	NEGATIVO
213	B3	1955	PE	2606002	GARANHUNS	GARANHUNS	ST. AGRESTE DO ALIVIO	SUSPEITO	-36.5011	-8.92909	697	CURA		2019-08-26	2019-08-27	POSITIVO	NEGATIVO	NEGATIVO
214	B3	1956	PE	2606002	GARANHUNS	GARANHUNS	ST. RIACHO DA ESPERA	POSITIVO	-36.5011	-8.92909	698	CURA		2019-07-04	2019-07-05	POSITIVO	SUSPEITO	NEGATIVO
215	B3	1962	PE	2606002	GARANHUNS	GARANHUNS	ST. RIACHO FUNDO	SUSPEITO	-36.5011	-8.92909	699	OBITO		2019-01-29	2019-02-02	SUSPEITO	SUSPEITO	NEGATIVO
216	B3	1962	PE	2606002	GARANHUNS	GARANHUNS	ST. BOA VISTA	POSITIVO	-36.5011	-8.92909	700	CURA		2019-03-08	2019-03-14	POSITIVO	SUSPEITO	NEGATIVO
217	B3	1962	PE	2606002	GARANHUNS	GARANHUNS	ST. BOA VISTA	SUSPEITO	-36.5011	-8.92909	701	OBITO		2019-03-09	2019-03-14	SUSPEITO	SUSPEITO	NEGATIVO
710	B3	1969	PE	2606309	GRANITO	GRANITO	ST. ANGELICAL	SUSPEITO	-39.6943	-7.78846	702	CURA		2019-04-05	2019-04-27	SUSPEITO	SUSPEITO	PREJUDICADO
711	B3	1969	PE	2606309	GRANITO	GRANITO	ST. BELA VISTA	SUSPEITO	-39.6943	-7.78846	703	CURA		2019-11-11	2019-11-14	SUSPEITO	SUSPEITO	PREJUDICADO
803	B3	1975	PE	2606309	GRANITO	GRANITO	ST. CALUMBI	POSITIVO	-39.6943	-7.78846	704	-		1975-09-18	1975-09-20	POSITIVO	POSITIVO	-
812	B3	1975	PE	2606309	GRANITO	GRANITO	ST. CALUMBI	POSITIVO	-39.6943	-7.78846	705	-		1975-09-24	1975-09-25	POSITIVO	-	-
419	B3	1965	PE	2607000	INAJA	INAJA	ST. VELHO MATIAS	POSITIVO	-37.8464	-8.80824	706	CURA		2019-10-14	2019-10-19	POSITIVO	POSITIVO	POSITIVO
420	B3	1965	PE	2607000	INAJA	INAJA	ST. VELHO MATIAS	POSITIVO	-37.8464	-8.80824	707	OBITO		2019-10-17	2019-10-19	POSITIVO	POSITIVO	POSITIVO
403	B3	1964	PE	2607307	IPUBI	IPUBI	ST. LAGOA DA LOURA	POSITIVO	-40.2174	-7.49786	708	OBITO		2019-11-03	2019-11-12	POSITIVO	POSITIVO	POSITIVO
404	B3	1964	PE	2607307	IPUBI	IPUBI	ST. LAGOA DA LOURA	SUSPEITO	-40.2174	-7.49786	709	OBITO		2019-11-07	2019-11-12	SUSPEITO	SUSPEITO	NEGATIVO
405	B3	1964	PE	2607307	IPUBI	IPUBI	ST. SERRA CANDIDO SOARES	POSITIVO	-40.2174	-7.49786	710	CURA		2019-11-07	2019-11-12	POSITIVO	POSITIVO	POSITIVO
406	B3	1964	PE	2607307	IPUBI	IPUBI	ST. LAGOA DA LOURA	SUSPEITO	-40.2174	-7.49786	711	CURA		2019-11-08	2019-11-12	SUSPEITO	SUSPEITO	PREJUDICADO
407	B3	1964	PE	2607307	IPUBI	IPUBI	ST. LAGOA DA LOURA	SUSPEITO	-40.2174	-7.49786	712	CURA		2019-11-11	2019-11-12	SUSPEITO	SUSPEITO	NEGATIVO
408	B3	1964	PE	2607307	IPUBI	IPUBI	ST. BAIXIO DO LUDGERO	SUSPEITO	-40.2174	-7.49786	713	CURA		2019-11-12	2019-11-16	SUSPEITO	SUSPEITO	NEGATIVO
409	B3	1964	PE	2607307	IPUBI	IPUBI	ST. BAIXIO DO LUDGERO	POSITIVO	-40.2174	-7.49786	714	CURA		2019-11-23	2019-11-26	POSITIVO	POSITIVO	POSITIVO
410	B3	1964	PE	2607307	IPUBI	IPUBI	ST. BAIXIO DO LUIZ	SUSPEITO	-40.2174	-7.49786	715	CURA		2019-11-27	2019-11-28	SUSPEITO	SUSPEITO	NEGATIVO
609	B3	1968	PE	2607307	IPUBI	IPUBI	ST. SERRA MANOEL CADEIRA	SUSPEITO	-40.2174	-7.49786	716	CURA		2019-11-04	2019-11-06	SUSPEITO	SUSPEITO	NEGATIVO
610	B3	1969	PE	2607307	IPUBI	IPUBI	ST. SERRA JANOCA	POSITIVO	-40.2174	-7.49786	717	OBITO		2019-08-19	2019-08-22	POSITIVO	SUSPEITO	POSITIVO
611	B3	1969	PE	2607307	IPUBI	IPUBI	ST. SERRA ANASTACIO BARBOSA	POSITIVO	-40.2174	-7.49786	718	OBITO		2019-09-14	2019-09-16	SUSPEITO	SUSPEITO	POSITIVO
940	B4	1975	PE	2607307	IPUBI	IPUBI	POVOADO SERRA BRANCA	POSITIVO	-40.2174	-7.49786	719	-		1975-08-28	1975-08-29				SANGUE E BULBAO
953	B4	1975	PE	2607307	IPUBI	IPUBI	ST. CACIMBINHA	POSITIVO	-40.2174	-7.49786	720	-		1975-09-05	1975-09-06				SANGUE E BULBAO
957	B4	1975	PE	2607307	IPUBI	IPUBI	ST. CACIMBINHA	POSITIVO	-40.2174	-7.49786	721	-		1975-09-05	1975-09-12				SANGUE E BULBAO
958	B4	1975	PE	2607307	IPUBI	IPUBI	ST. CACIMBINHA	SUSPEITO	-40.2174	-7.49786	722	-		1975-09-05	1975-09-06				SANGUE E BULBAO
959	B4	1975	PE	2607307	IPUBI	IPUBI	ST. CACIMBINHA	SUSPEITO	-40.2174	-7.49786	723	-		1975-09-05	1975-09-06				SANGUE E BULBAO
981	B4	1975	PE	2607307	IPUBI	IPUBI	ST. CEDRO	NEGATIVO	-40.2174	-7.49786	724	-		1975-09-30	1975-10-02				SANGUE E BULBAO
984	B4	1975	PE	2607307	IPUBI	IPUBI	ST. TRAIRAS	NEGATIVO	-40.2174	-7.49786	725	OBITO		1975-10-02	1975-10-03				FALANGE
986	B4	1975	PE	2607307	IPUBI	IPUBI	POVOADO SENOLANDIA	NEGATIVO	-40.2174	-7.49786	726	-		1975-10-03	1975-10-04				SANGUE
987	B4	1975	PE	2607307	IPUBI	IPUBI	ST. SÃO RAUL LINS	NEGATIVO	-40.2174	-7.49786	727	-		1975-10-23	1975-10-29				SANGUE E BULBAO
989	B4	1975	PE	2607307	IPUBI	IPUBI	ST. BARBOSA	NEGATIVO	-40.2174	-7.49786	728	-		1975-10-12	1975-10-13				SANGUE E BULBAO
307	B3	1965	PE	2607505	ITAIBA	ITAIBA	ST. LAGOA DO BENTO	SUSPEITO	-37.2958	-8.98433	729	OBITO		2019-10-30	2019-11-01	SUSPEITO	SUSPEITO	NEGATIVO
308	B3	1967	PE	2607505	ITAIBA	ITAIBA	ST. PAULO I	SUSPEITO	-37.2958	-8.98433	730	CURA		2019-11-22	2019-12-05	SUSPEITO	SUSPEITO	NEGATIVO
309	B3	1967	PE	2607505	ITAIBA	ITAIBA	ST. PAULO I	SUSPEITO	-37.2958	-8.98433	731	CURA		2019-12-01	2019-12-05	SUSPEITO	SUSPEITO	NEGATIVO
310	B3	1968	PE	2607505	ITAIBA	ITAIBA	ST. COTREIA	SUSPEITO	-37.2958	-8.98433	732	CURA		2019-03-24	2019-03-29	SUSPEITO	SUSPEITO	NEGATIVO
314	B3	1964	PE	2608107	JOAO ALFREDO	JOAO ALFREDO	ST. TAMANDUA	SUSPEITO	-35.594	-7.85993	733	CURA		2019-12-16	2019-12-23	SUSPEITO	POSITIVO	PREJUDICADO
95	B3	1965	PE	2608305	JUPI	JUPI	ST. VARZEA DA RAPOSA	POSITIVO	-36.394	-8.71547	734	OBITO		2019-09-30	2019-10-03	POSITIVO	POSITIVO	POSITIVO
235	B3	1961	PE	2608305	JUPI	JUPI	ST. DIVISAO	POSITIVO	-36.394	-8.71547	735	CURA		2019-12-20	2019-12-26	POSITIVO	SUSPEITO	NEGATIVO
311	B3	1963	PE	2608602	LAGOA DO OURO	LAGOA DO OURO	ST. SERRA DO MAIA	POSITIVO	-36.4652	-9.16219	736	CURA		2019-12-02	2019-12-10	POSITIVO	POSITIVO	NEGATIVO
312	B3	1963	PE	2608602	LAGOA DO OURO	LAGOA DO OURO	ST. SERRA DO MAIA	POSITIVO	-36.4652	-9.16219	737	OBITO		2019-12-05	2019-12-10	POSITIVO	POSITIVO	NEGATIVO
313	B3	1964	PE	2608602	LAGOA DO OURO	LAGOA DO OURO	ST. GROTAO	POSITIVO	-36.4652	-9.16219	738	CURA		2019-10-26	2019-10-30	POSITIVO	POSITIVO	NEGATIVO
470	B3	1966	PE	2608800	LAJEDO	LAJEDO	ST. SERROTE	NEGATIVO	-36.2863	-8.67795	739	OBITO		2019-09-10	2019-09-22	NEGATIVO	SUSPEITO	NEGATIVO
688	B3	1969	PE	2609907	OURICURI	OURICURI	ST. SITIO DO MEIO	POSITIVO	-40.1645	-7.96598	740	OBITO		2019-09-04	2019-09-06	SUSPEITO	SUSPEITO	POSITIVO
689	B3	1969	PE	2609907	OURICURI	OURICURI	ST. CAMARA	SUSPEITO	-40.1645	-7.96598	741	CURA		2019-09-01	2019-09-06	SUSPEITO	SUSPEITO	PREJUDICADO
690	B3	1969	PE	2609907	OURICURI	OURICURI	ST. SITIO DO MEIO	POSITIVO	-40.1645	-7.96598	742	CURA		2019-09-09	2019-09-10	POSITIVO	SUSPEITO	NEGATIVO
284	B3	1962	PE	2610103	PALMEIRINA	PALMEIRINA	ST. CAPIM	SUSPEITO	-36.2779	-9.01141	743	OBITO		2019-01-31	2019-02-23	SUSPEITO	SUSPEITO	PREJUDICADO
92	B3	1965	PE	2610202	PANELAS	PANELAS	ST. SERRA DALVA	SUSPEITO	-36.0491	-8.6651	744	OBITO		2019-05-20	2019-05-26	SUSPEITO	NEGATIVO	NEGATIVO
93	B3	1965	PE	2610202	PANELAS	PANELAS	ST. SERRA DALVA	POSITIVO	-36.0491	-8.6651	745	OBITO		2019-05-23	2019-05-26	POSITIVO	POSITIVO	POSITIVO
239	B3	1957	PE	2610202	PANELAS	PANELAS	ST. CUTIA	POSITIVO	-36.0491	-8.6651	746	OBITO		2019-12-13	2019-12-23	POSITIVO	SUSPEITO	POSITIVO
240	B3	1957	PE	2610202	PANELAS	PANELAS	ST. CUTIA	POSITIVO	-36.0491	-8.6651	747	OBITO		2019-12-16	2019-12-23	POSITIVO	SUSPEITO	POSITIVO
241	B3	1957	PE	2610202	PANELAS	PANELAS	ST. CUTIA	POSITIVO	-36.0491	-8.6651	748	CURA		2019-12-17	2019-12-23	POSITIVO	SUSPEITO	POSITIVO
242	B3	1957	PE	2610202	PANELAS	PANELAS	ST. CUTIA	POSITIVO	-36.0491	-8.6651	749	CURA		2019-12-17	2019-12-23	POSITIVO	SUSPEITO	POSITIVO
243	B3	1957	PE	2610202	PANELAS	PANELAS	ST. CUTIA	POSITIVO	-36.0491	-8.6651	750	CURA		2019-12-22	2019-12-23	POSITIVO	SUSPEITO	POSITIVO
244	B3	1963	PE	2610202	PANELAS	PANELAS	ST. QUEIMADA DO MILHO	POSITIVO	-36.0491	-8.6651	751	OBITO		2019-12-15	2019-12-26	SUSPEITO	POSITIVO	NEGATIVO
245	B3	1963	PE	2610202	PANELAS	PANELAS	ST. QUEIMADA DO MILHO	POSITIVO	-36.0491	-8.6651	752	OBITO		2019-12-23	2019-12-26	SUSPEITO	POSITIVO	NEGATIVO
246	B3	1963	PE	2610202	PANELAS	PANELAS	ST. QUEIMADA DO MILHO	NEGATIVO	-36.0491	-8.6651	753	CURA		2019-12-23	2019-12-26	NEGATIVO	NEGATIVO	NEGATIVO
247	B3	1963	PE	2610202	PANELAS	PANELAS	ST. LAGOA DOS BOIS	SUSPEITO	-36.0491	-8.6651	754	OBITO		2019-11-25	2019-12-26	SUSPEITO	POSITIVO	PREJUDICADO
248	B3	1963	PE	2610202	PANELAS	PANELAS	ST. LAGOA DOS BOIS	SUSPEITO	-36.0491	-8.6651	755	OBITO		2019-11-26	2019-12-26	SUSPEITO	POSITIVO	PREJUDICADO
249	B3	1963	PE	2610202	PANELAS	PANELAS	ST. LAGOA DOS BOIS	SUSPEITO	-36.0491	-8.6651	756	OBITO		2019-11-27	2019-12-26	SUSPEITO	POSITIVO	PREJUDICADO
250	B3	1964	PE	2610202	PANELAS	PANELAS	ST. FEIJAO	POSITIVO	-36.0491	-8.6651	757	OBITO		2019-12-20	2019-12-27	POSITIVO	POSITIVO	NEGATIVO
251	B3	1964	PE	2610202	PANELAS	PANELAS	ST. PONTAL	POSITIVO	-36.0491	-8.6651	758	CURA		2019-12-22	2019-12-27	POSITIVO	POSITIVO	NEGATIVO
425	B3	1965	PE	2610202	PANELAS	PANELAS	ST. SERRA DALVA	POSITIVO	-36.0491	-8.6651	759	OBITO		2019-05-20	2019-05-26	POSITIVO	POSITIVO	NEGATIVO
440	B3	1965	PE	2610509	PASSIRA	PASSIRA	ST. CAMARADA	SUSPEITO	-35.5465	-8.01239	760	OBITO		2019-10-29	2019-11-07		SUSPEITO	NEGATIVO
421	B3	1965	PE	2610806	PEDRA	PEDRA	ST. DUARTE	SUSPEITO	-36.8999	-8.69739	761	CURA		2019-10-25	2019-11-01	SUSPEITO	SUSPEITO	NEGATIVO
422	B3	1965	PE	2610806	PEDRA	PEDRA	ST. DUARTE	POSITIVO	-36.8999	-8.69739	762	CURA		2019-10-30	2019-11-01	POSITIVO	POSITIVO	POSITIVO
423	B3	1965	PE	2610806	PEDRA	PEDRA	ST. DUARTE	SUSPEITO	-36.8999	-8.69739	763	CURA		2019-10-31	2019-11-01	SUSPEITO	SUSPEITO	PREJUDICADO
424	B3	1965	PE	2610806	PEDRA	PEDRA	ST. MARIA MARTINS	SUSPEITO	-36.8999	-8.69739	764	CURA		2019-12-22	2019-12-24	SUSPEITO	SUSPEITO	NEGATIVO
426	B3	1965	PE	2611309	POMBOS	POMBOS	ST. PORTEIRAS	POSITIVO	-35.3873	-8.18168	765	CURA		2019-01-09	2019-02-02	POSITIVO	POSITIVO	POSITIVO
427	B3	1965	PE	2611309	POMBOS	POMBOS	ST. PORTEIRAS	SUSPEITO	-35.3873	-8.18168	766	OBITO		2019-01-10	2019-02-02	SUSPEITO	SUSPEITO	PREJUDICADO
428	B3	1965	PE	2611309	POMBOS	POMBOS	ST. COSTUME	SUSPEITO	-35.3873	-8.18168	767	CURA		2019-01-18	2019-02-02	SUSPEITO	SUSPEITO	PREJUDICADO
429	B3	1965	PE	2611309	POMBOS	POMBOS	ST. COSTUME	SUSPEITO	-35.3873	-8.18168	768	CURA		2019-01-18	2019-02-03	SUSPEITO	SUSPEITO	PREJUDICADO
430	B3	1965	PE	2611309	POMBOS	POMBOS	ST. PORTEIRAS	POSITIVO	-35.3873	-8.18168	769	CURA		2019-01-20	2019-02-02	POSITIVO	POSITIVO	POSITIVO
431	B3	1965	PE	2611309	POMBOS	POMBOS	ST. SERRA DO BOEIRO	POSITIVO	-35.3873	-8.18168	770	OBITO		2019-01-24	2019-02-02	POSITIVO	POSITIVO	POSITIVO
432	B3	1965	PE	2611309	POMBOS	POMBOS	ST. SERRA DO BOEIRO	SUSPEITO	-35.3873	-8.18168	771	CURA		2019-01-31	2019-02-04	SUSPEITO	SUSPEITO	NEGATIVO
433	B3	1965	PE	2611309	POMBOS	POMBOS	ST. PORTEIRAS	SUSPEITO	-35.3873	-8.18168	772	CURA		2019-01-28	2019-02-04	SUSPEITO	SUSPEITO	NEGATIVO
434	B3	1965	PE	2611705	RIACHO DAS ALMAS	RIACHO DAS ALMAS	ST. CASCAVEL DE SERRA VERDE	SUSPEITO	-35.8829	-8.08195	773	CURA		2019-01-04	2019-01-10	SUSPEITO	SUSPEITO	NEGATIVO
94	B3	1965	PE	2612307	SALOA	SALOA	ST. MANOEL FERREIRA	SUSPEITO	-36.7389	-8.9916	774	OBITO		2019-07-04	2019-07-11	SUSPEITO	NEGATIVO	NEGATIVO
96	B3	1965	PE	2612307	SALOA	SALOA	ST. MANOEL FERREIRA	NEGATIVO	-36.7389	-8.9916	775	OBITO		2019-07-04	2019-07-11	NEGATIVO	NEGATIVO	NEGATIVO
512	B3	1968	PE	2612406	SANHARO	SANHARO	ST. JAQUEIRA	SUSPEITO	-36.5496	-8.36531	776	CURA		2019-01-09	2019-01-17	SUSPEITO	SUSPEITO	NEGATIVO
513	B3	1968	PE	2612406	SANHARO	SANHARO	ST. JAQUEIRA	SUSPEITO	-36.5496	-8.36531	777	CURA		2019-01-10	2019-01-17	SUSPEITO	SUSPEITO	NEGATIVO
436	B3	1965	PE	2612703	SANTA MARIA DO CAMBUCA	SANTA MARIA DE CUMBUCA	ST. MARRECAS	SUSPEITO	-35.8829	-7.82475	778	CURA		2019-01-09	2019-01-11	SUSPEITO	SUSPEITO	NEGATIVO
160	B3	1954	PE	2613008	SAO BENTO DO UNA	SÃO BENTO DO UNA	ST. IGREJINHA	SUSPEITO	-36.4506	-8.53592	779	OBITO		2019-09-13	2019-09-16	SUSPEITO	SUSPEITO	NEGATIVO
161	B3	1956	PE	2613008	SAO BENTO DO UNA	SÃO BENTO DO UNA	CIDADE	POSITIVO	-36.4506	-8.53592	780	CURA		2019-07-28	2019-08-02	POSITIVO	SUSPEITO	NEGATIVO
162	B3	1956	PE	2613008	SAO BENTO DO UNA	SÃO BENTO DO UNA	CIDADE	POSITIVO	-36.4506	-8.53592	781	CURA		2019-07-28	2019-08-02	POSITIVO	SUSPEITO	NEGATIVO
163	B3	1956	PE	2613008	SAO BENTO DO UNA	SÃO BENTO DO UNA	CIDADE	POSITIVO	-36.4506	-8.53592	782	CURA		2019-07-24	2019-08-02	POSITIVO	SUSPEITO	NEGATIVO
164	B3	1961	PE	2613008	SAO BENTO DO UNA	SÃO BENTO DO UNA	ST. RIACHO DO UMA	SUSPEITO	-36.4506	-8.53592	783	OBITO		2019-12-02	2019-12-07	SUSPEITO	SUSPEITO	NEGATIVO
193	B3	1961	PE	2613107	SAO CAITANO	SÃO CAETANO	ST. CAUA	POSITIVO	-36.148	-8.32883	784	CURA		2019-08-29	2019-09-03	POSITIVO	SUSPEITO	NEGATIVO
194	B3	1961	PE	2613107	SAO CAITANO	SÃO CAETANO	ST. LAGOA LIMPA	POSITIVO	-36.148	-8.32883	785	CURA		2019-09-17	2019-09-20	POSITIVO	SUSPEITO	POSITIVO
195	B3	1961	PE	2613107	SAO CAITANO	SÃO CAETANO	ST. AGRENTE DE TAPIRAIM	SUSPEITO	-36.148	-8.32883	786	OBITO		2019-09-25	2019-10-02	SUSPEITO	SUSPEITO	NEGATIVO
196	B3	1961	PE	2613107	SAO CAITANO	SÃO CAETANO	RUA MAJOR JOAO FERREIRA	SUSPEITO	-36.148	-8.32883	787	CURA		2019-09-30	2019-10-07	SUSPEITO	SUSPEITO	NEGATIVO
197	B3	1961	PE	2613107	SAO CAITANO	SÃO CAETANO	ST. CAXINGO	POSITIVO	-36.148	-8.32883	788	CURA		2019-10-04	2019-10-07	POSITIVO	SUSPEITO	NEGATIVO
198	B3	1961	PE	2613107	SAO CAITANO	SÃO CAETANO	PITOMBEIRA DE TAPIRAIM	SUSPEITO	-36.148	-8.32883	789	CURA		2019-10-10	2019-10-12	SUSPEITO	SUSPEITO	NEGATIVO
199	B3	1961	PE	2613107	SAO CAITANO	SÃO CAETANO	ST. JARDIM	POSITIVO	-36.148	-8.32883	790	CURA		2019-10-16	2019-10-19	SUSPEITO	SUSPEITO	POSITIVO
200	B3	1961	PE	2613107	SAO CAITANO	SÃO CAETANO	ST. CAXINGO	POSITIVO	-36.148	-8.32883	791	CURA		2019-10-16	2019-10-19	POSITIVO	SUSPEITO	NEGATIVO
201	B3	1961	PE	2613107	SAO CAITANO	SÃO CAETANO	ST. AGRESTE DE TAPIRAIM	SUSPEITO	-36.148	-8.32883	792	CURA		2019-11-26	2019-11-28	SUSPEITO	SUSPEITO	NEGATIVO
202	B3	1961	PE	2613107	SAO CAITANO	SÃO CAETANO	ST. LAGOA DA SERRA	POSITIVO	-36.148	-8.32883	793	CURA		2019-12-26	2019-12-29	SUSPEITO	SUSPEITO	POSITIVO
203	B3	1962	PE	2613107	SAO CAITANO	SÃO CAETANO	ST. MANOEL DA HORA	SUSPEITO	-36.148	-8.32883	794	CURA		2019-06-14	2019-06-19	SUSPEITO	SUSPEITO	NEGATIVO
299	B3	1963	PE	2613107	SAO CAITANO	SÃO CAETANO	RUA MEL BEZERRA	SUSPEITO	-36.148	-8.32883	795	CURA		2019-06-12	2019-06-15	SUSPEITO	SUSPEITO	NEGATIVO
300	B3	1964	PE	2613107	SAO CAITANO	SÃO CAETANO	ST. MINGU	SUSPEITO	-36.148	-8.32883	796	CURA		2019-12-16	2019-12-18	SUSPEITO	SUSPEITO	NEGATIVO
301	B3	1965	PE	2613107	SAO CAITANO	SÃO CAETANO	ST. ESTIVAS	SUSPEITO	-36.148	-8.32883	797	CURA		2019-01-15	2019-01-23	SUSPEITO	SUSPEITO	NEGATIVO
302	B3	1965	PE	2613107	SAO CAITANO	SÃO CAETANO	ST. ESTIVAS	POSITIVO	-36.148	-8.32883	798	CURA		2019-02-04	2019-02-06	POSITIVO	POSITIVO	POSITIVO
303	B3	1967	PE	2613107	SAO CAITANO	SÃO CAETANO	ST. LAGOA DO ANJO	POSITIVO	-36.148	-8.32883	799	OBITO		2019-09-05	2019-09-15	POSITIVO	SUSPEITO	X
304	B3	1967	PE	2613107	SAO CAITANO	SÃO CAETANO	ST. JAPACANGA	POSITIVO	-36.148	-8.32883	800	CURA		2019-09-13	2019-09-18	POSITIVO	SUSPEITO	PREJUDICADO
305	B3	1967	PE	2613107	SAO CAITANO	SÃO CAETANO	ST. LAGOA DO ANJO	POSITIVO	-36.148	-8.32883	801	CURA		2019-09-14	2019-09-15	SUSPEITO	SUSPEITO	POSITIVO
306	B3	1967	PE	2613107	SAO CAITANO	SÃO CAETANO	ST. LAGOA DO ANJO	SUSPEITO	-36.148	-8.32883	802	CURA		2019-09-15	2019-09-17	SUSPEITO	SUSPEITO	NEGATIVO
90	B3	1965	PE	2613206	SAO JOAO	SÃO JOAO	ST. OITENTA	SUSPEITO	-36.3776	-8.87996	803	OBITO		2019-02-11	2019-02-15	SUSPEITO	SUSPEITO	NEGATIVO
467	B3	1965	PE	2613503	SAO JOSE DO BELMONTE	SÃO JOSE BELMONTE	ST. BANANEIRA	SUSPEITO	-38.7457	-7.86576	804	CURA		2019-09-19	2019-09-30	SUSPEITO	SUSPEITO	NEGATIVO
468	B3	1965	PE	2613503	SAO JOSE DO BELMONTE	SÃO JOSE BELMONTE	ST. BANANEIRA	SUSPEITO	-38.7457	-7.86576	805	CURA		2019-09-21	2019-09-30	SUSPEITO	SUSPEITO	NEGATIVO
469	B3	1965	PE	2613503	SAO JOSE DO BELMONTE	SÃO JOSE BELMONTE	ST. BANANEIRA	SUSPEITO	-38.7457	-7.86576	806	CURA		2019-09-22	2019-09-30	SUSPEITO	SUSPEITO	NEGATIVO
567	B3	1968	PE	2613503	SAO JOSE DO BELMONTE	SÃO JOSE DO BELMONTE	ST. MATA REDONDA	POSITIVO	-38.7457	-7.86576	807	CURA		2019-10-07	2019-10-08	SUSPEITO	SUSPEITO	POSITIVO
568	B3	1968	PE	2613503	SAO JOSE DO BELMONTE	SÃO JOSE DO BELMONTE	ST. TERRA NOVA	POSITIVO	-38.7457	-7.86576	808	OBITO		2019-10-08	2019-10-10	SUSPEITO	SUSPEITO	POSITIVO
569	B3	1968	PE	2613503	SAO JOSE DO BELMONTE	SÃO JOSE DO BELMONTE	ST. BATINGA	SUSPEITO	-38.7457	-7.86576	809	CURA		2019-10-08	2019-10-10	SUSPEITO	SUSPEITO	NEGATIVO
570	B3	1968	PE	2613503	SAO JOSE DO BELMONTE	SÃO JOSE DO BELMONTE	ST. BATINGA	SUSPEITO	-38.7457	-7.86576	810	CURA		2019-10-20	2019-10-20	SUSPEITO	SUSPEITO	NEGATIVO
571	B3	1968	PE	2613503	SAO JOSE DO BELMONTE	SÃO JOSE DO BELMONTE	ST. CRISTOVAO	SUSPEITO	-38.7457	-7.86576	811	CURA		2019-10-22	2019-10-23	SUSPEITO	SUSPEITO	NEGATIVO
572	B3	1968	PE	2613503	SAO JOSE DO BELMONTE	SÃO JOSE DO BELMONTE	ST. SALOBRO	SUSPEITO	-38.7457	-7.86576	812	CURA		2019-10-24	2019-10-26	SUSPEITO	SUSPEITO	NEGATIVO
573	B3	1968	PE	2613503	SAO JOSE DO BELMONTE	SÃO JOSE DO BELMONTE	ST. ESPINHEIRO	SUSPEITO	-38.7457	-7.86576	813	CURA		2019-12-01	2019-12-02	SUSPEITO	SUSPEITO	NEGATIVO
574	B3	1966	PE	2613503	SAO JOSE DO BELMONTE	SÃO JOSE DO BELMONTE	ST. MINADOR	POSITIVO	-38.7457	-7.86576	814	CURA		2019-10-05	2019-10-12	SUSPEITO	SUSPEITO	POSITIVO
624	B3	1968	PE	2613503	SAO JOSE DO BELMONTE	SÃO JOSE DO BELMONTE	ST. CRISTOVAO	POSITIVO	-38.7457	-7.86576	815	CURA		2019-08-19	2019-08-23	SUSPEITO	SUSPEITO	POSITIVO
625	B3	1968	PE	2613503	SAO JOSE DO BELMONTE	SÃO JOSE DO BELMONTE	ST. CRISTOVAO	SUSPEITO	-38.7457	-7.86576	816	CURA		2019-08-20	2019-08-23	SUSPEITO	SUSPEITO	PREJUDICADO
626	B3	1968	PE	2613503	SAO JOSE DO BELMONTE	SÃO JOSE DO BELMONTE	ST. CACIMBA NOVA	SUSPEITO	-38.7457	-7.86576	817	CURA		2019-08-25	2019-08-31	SUSPEITO	SUSPEITO	NEGATIVO
627	B3	1968	PE	2613503	SAO JOSE DO BELMONTE	SÃO JOSE DO BELMONTE	ST. CACIMBA NOVA	SUSPEITO	-38.7457	-7.86576	818	CURA		2019-08-25	2019-08-31	SUSPEITO	SUSPEITO	NEGATIVO
628	B3	1968	PE	2613503	SAO JOSE DO BELMONTE	SÃO JOSE DO BELMONTE	ST. CACIMBA NOVA	SUSPEITO	-38.7457	-7.86576	819	CURA		2019-08-26	2019-08-31	SUSPEITO	SUSPEITO	NEGATIVO
629	B3	1968	PE	2613503	SAO JOSE DO BELMONTE	SÃO JOSE DO BELMONTE	ST. CACIMBA NOVA	SUSPEITO	-38.7457	-7.86576	820	CURA		2019-08-27	2019-08-31	SUSPEITO	SUSPEITO	PREJUDICADO
630	B3	1968	PE	2613503	SAO JOSE DO BELMONTE	SÃO JOSE DO BELMONTE	FAZ. BAIXA VERDE	SUSPEITO	-38.7457	-7.86576	821	CURA		2019-08-27	2019-08-31	SUSPEITO	SUSPEITO	NEGATIVO
631	B3	1968	PE	2613503	SAO JOSE DO BELMONTE	SÃO JOSE DO BELMONTE	ST. CACIMBA NOVA	SUSPEITO	-38.7457	-7.86576	822	CURA		2019-08-28	2019-08-30	SUSPEITO	SUSPEITO	PREJUDICADO
632	B3	1968	PE	2613503	SAO JOSE DO BELMONTE	SÃO JOSE DO BELMONTE	ST. CACIMBA NOVA	SUSPEITO	-38.7457	-7.86576	823	CURA		2019-08-28	2019-08-31	SUSPEITO	SUSPEITO	PREJUDICADO
633	B3	1968	PE	2613503	SAO JOSE DO BELMONTE	SÃO JOSE DO BELMONTE	ST. CACIMBA NOVA	SUSPEITO	-38.7457	-7.86576	824	CURA		2019-08-28	2019-08-31	SUSPEITO	SUSPEITO	PREJUDICADO
634	B3	1968	PE	2613503	SAO JOSE DO BELMONTE	SÃO JOSE DO BELMONTE	FAZ. BAIXA VERDE	SUSPEITO	-38.7457	-7.86576	825	CURA		2019-08-29	2019-08-31	SUSPEITO	SUSPEITO	PREJUDICADO
635	B3	1968	PE	2613503	SAO JOSE DO BELMONTE	SÃO JOSE DO BELMONTE	ST. TOCAS	SUSPEITO	-38.7457	-7.86576	826	CURA		2019-08-30	2019-09-01	SUSPEITO	SUSPEITO	NEGATIVO
636	B3	1968	PE	2613503	SAO JOSE DO BELMONTE	SÃO JOSE DO BELMONTE	FAZ. BAIXA VERDE	POSITIVO	-38.7457	-7.86576	827	CURA		2019-09-03	2019-09-06	SUSPEITO	SUSPEITO	POSITIVO
637	B3	1968	PE	2613503	SAO JOSE DO BELMONTE	SÃO JOSE DO BELMONTE	FAZ. BAIXA VERDE	SUSPEITO	-38.7457	-7.86576	828	CURA		2019-09-03	2019-09-06	SUSPEITO	SUSPEITO	PREJUDICADO
638	B3	1968	PE	2613503	SAO JOSE DO BELMONTE	SÃO JOSE DO BELMONTE	ST. BAIXA DA EXTREMA	SUSPEITO	-38.7457	-7.86576	829	CURA		2019-09-05	2019-09-06	SUSPEITO	SUSPEITO	NEGATIVO
639	B3	1968	PE	2613503	SAO JOSE DO BELMONTE	SÃO JOSE DO BELMONTE	ST. BANANEIRAS	POSITIVO	-38.7457	-7.86576	830	CURA		2019-09-06	2019-09-08	SUSPEITO	SUSPEITO	POSITIVO
640	B3	1968	PE	2613503	SAO JOSE DO BELMONTE	SÃO JOSE DO BELMONTE	ST. BANANEIRAS	SUSPEITO	-38.7457	-7.86576	831	CURA		2019-09-06	2019-09-11	SUSPEITO	SUSPEITO	NEGATIVO
641	B3	1968	PE	2613503	SAO JOSE DO BELMONTE	SÃO JOSE DO BELMONTE	ST. LAGOA DA EXTREMA	POSITIVO	-38.7457	-7.86576	832	CURA		2019-09-12	2019-09-15	SUSPEITO	SUSPEITO	POSITIVO
642	B3	1968	PE	2613503	SAO JOSE DO BELMONTE	SÃO JOSE DO BELMONTE	ST. ACUDE VELHO	SUSPEITO	-38.7457	-7.86576	833	CURA		2019-09-14	2019-09-14	SUSPEITO	SUSPEITO	NEGATIVO
643	B3	1968	PE	2613503	SAO JOSE DO BELMONTE	SÃO JOSE DO BELMONTE	FAZ. BAIXA VERDE	SUSPEITO	-38.7457	-7.86576	834	CURA		2019-09-15	2019-09-16	SUSPEITO	SUSPEITO	NEGATIVO
644	B3	1968	PE	2613503	SAO JOSE DO BELMONTE	SÃO JOSE DO BELMONTE	ST. IPUEIRAS DO CRISTOVAO	SUSPEITO	-38.7457	-7.86576	835	CURA		2019-09-18	2019-09-20	SUSPEITO	SUSPEITO	NEGATIVO
645	B3	1968	PE	2613503	SAO JOSE DO BELMONTE	SÃO JOSE DO BELMONTE	ST. BOA VISTA DOS SOUZA	SUSPEITO	-38.7457	-7.86576	836	CURA		2019-09-20	2019-09-21	SUSPEITO	SUSPEITO	NEGATIVO
646	B3	1968	PE	2613503	SAO JOSE DO BELMONTE	SÃO JOSE DO BELMONTE	ST. BOA SORTE	SUSPEITO	-38.7457	-7.86576	837	CURA		2019-09-20	2019-09-25	SUSPEITO	SUSPEITO	NEGATIVO
647	B3	1968	PE	2613503	SAO JOSE DO BELMONTE	SÃO JOSE DO BELMONTE	ST. OLHO DAGUA	SUSPEITO	-38.7457	-7.86576	838	CURA		2019-09-22	2019-09-23	SUSPEITO	SUSPEITO	NEGATIVO
648	B3	1968	PE	2613503	SAO JOSE DO BELMONTE	SÃO JOSE DO BELMONTE	ST. SITIO	SUSPEITO	-38.7457	-7.86576	839	CURA		2019-09-26	2019-09-26	SUSPEITO	SUSPEITO	NEGATIVO
649	B3	1968	PE	2613503	SAO JOSE DO BELMONTE	SÃO JOSE DO BELMONTE	ST. COROAS	SUSPEITO	-38.7457	-7.86576	840	CURA		2019-09-26	2019-09-29	SUSPEITO	SUSPEITO	NEGATIVO
650	B3	1968	PE	2613503	SAO JOSE DO BELMONTE	SÃO JOSE DO BELMONTE	ST. CRISTOVAO	POSITIVO	-38.7457	-7.86576	841	CURA		2019-09-28	2019-09-30	SUSPEITO	SUSPEITO	POSITIVO
651	B3	1968	PE	2613503	SAO JOSE DO BELMONTE	SÃO JOSE DO BELMONTE	FAZ. INVEJA	SUSPEITO	-38.7457	-7.86576	842	CURA		2019-09-29	2019-10-03	SUSPEITO	SUSPEITO	NEGATIVO
691	B3	1969	PE	2613503	SAO JOSE DO BELMONTE	SÃO JOSE DO BELMONTE	ST. BAIXIO VELHO	POSITIVO	-38.7457	-7.86576	843	CURA		2019-08-10	2019-08-18	POSITIVO	SUSPEITO	PREJUDICADO
692	B3	1969	PE	2613503	SAO JOSE DO BELMONTE	SÃO JOSE DO BELMONTE	ST. BAIXIO VELHO	POSITIVO	-38.7457	-7.86576	844	CURA		2019-08-16	2019-08-18	POSITIVO	SUSPEITO	POSITIVO
693	B3	1969	PE	2613503	SAO JOSE DO BELMONTE	SÃO JOSE DO BELMONTE	ST. BAIXIO VELHO	POSITIVO	-38.7457	-7.86576	845	CURA		2019-08-08	2019-08-18	POSITIVO	SUSPEITO	PREJUDICADO
694	B3	1969	PE	2613503	SAO JOSE DO BELMONTE	SÃO JOSE DO BELMONTE	ST. BAIXIO VELHO	POSITIVO	-38.7457	-7.86576	846	CURA		2019-08-09	2019-08-18	POSITIVO	SUSPEITO	PREJUDICADO
622	B3	1968	PE	2613909	SERRA TALHADA	SERRA TALHADA	ST. GAMELEIRA	SUSPEITO	-38.3697	-8.0361	847	CURA		2019-09-18	2019-09-20	SUSPEITO	SUSPEITO	NEGATIVO
623	B3	1968	PE	2613909	SERRA TALHADA	SERRA TALHADA	ST. SACO DA SERRAGEM	SUSPEITO	-38.3697	-8.0361	848	CURA		2019-09-28	2019-09-30	SUSPEITO	SUSPEITO	NEGATIVO
679	B3	1968	PE	2614006	SERRITA	SERRITA	ST. MACACOS	POSITIVO	-39.3816	-7.85002	849	CURA		2019-07-21	2019-07-29	POSITIVO	SUSPEITO	PREJUDICADO
680	B3	1968	PE	2614006	SERRITA	SERRITA	ST. ALMECEGAS	SUSPEITO	-39.3816	-7.85002	850	CURA		2019-08-28	2019-09-20	SUSPEITO	SUSPEITO	PREJUDICADO
681	B3	1968	PE	2614006	SERRITA	SERRITA	POVOADO MUNDO NOVO	SUSPEITO	-39.3816	-7.85002	851	CURA		2019-09-03	2019-09-20	SUSPEITO	SUSPEITO	PREJUDICADO
682	B3	1968	PE	2614006	SERRITA	SERRITA	ST. MASSAPE	SUSPEITO	-39.3816	-7.85002	852	CURA		2019-10-12	2019-10-14	SUSPEITO	SUSPEITO	NEGATIVO
683	B3	1968	PE	2614006	SERRITA	SERRITA	ST. SACO DOS BOIS	SUSPEITO	-39.3816	-7.85002	853	CURA		2019-10-13	2019-10-16	SUSPEITO	SUSPEITO	PREJUDICADO
684	B3	1968	PE	2614006	SERRITA	SERRITA	ST. BATINGA	POSITIVO	-39.3816	-7.85002	854	CURA		2019-10-28	2019-10-31	POSITIVO	SUSPEITO	PREJUDICADO
685	B3	1968	PE	2614006	SERRITA	SERRITA	ST. BATINGA	POSITIVO	-39.3816	-7.85002	855	CURA		2019-11-06	2019-11-08	POSITIVO	SUSPEITO	PREJUDICADO
686	B3	1964	PE	2614006	SERRITA	SERRITA	ST. CANA BRAVA	SUSPEITO	-39.3816	-7.85002	856	CURA		2019-10-01	2019-10-13	SUSPEITO	SUSPEITO	PREJUDICADO
687	B3	1964	PE	2614006	SERRITA	SERRITA	ST. CORNETA	POSITIVO	-39.3816	-7.85002	857	CURA		2019-12-11	2019-12-16	POSITIVO	POSITIVO	POSITIVO
794	B3	1975	PE	2614006	SERRITA	SERRITA	ST. COLONIA	POSITIVO	-39.3816	-7.85002	858	-		1975-08-28	1975-09-10	POSITIVO	POSITIVO	-
825	B3	1974	PE	2614006	SERRITA	SERRITA	ST. CEDRO	POSITIVO	-39.3816	-7.85002	859	-		1974-12-10	1974-12-11	POSITIVO	-	-
371	B3	1964	PE	2614303	MOREILANDIA	SITIO DOS MOREIRAS	ST. JOAO BENTO	POSITIVO	-39.5226	-7.61814	860	OBITO		2019-10-02	2019-10-15	POSITIVO	POSITIVO	POSITIVO
372	B3	1964	PE	2614303	MOREILANDIA	SITIO DOS MOREIRAS	ST. CACHOEIRA DE CIMA	SUSPEITO	-39.5226	-7.61814	861	CURA		2019-10-15	2019-10-15	SUSPEITO	SUSPEITO	PREJUDICADO
373	B3	1964	PE	2614303	MOREILANDIA	SITIO DOS MOREIRAS	ST. JOAO BENTO	SUSPEITO	-39.5226	-7.61814	862	CURA		2019-10-16	2019-10-17	SUSPEITO	SUSPEITO	NEGATIVO
374	B3	1964	PE	2614303	MOREILANDIA	SITIO DOS MOREIRAS	VILA CARIMIRIM	SUSPEITO	-39.5226	-7.61814	863	CURA		2019-10-19	2019-10-20	SUSPEITO	SUSPEITO	PREJUDICADO
375	B3	1964	PE	2614303	MOREILANDIA	SITIO DOS MOREIRAS	ST. NECO	SUSPEITO	-39.5226	-7.61814	864	CURA		2019-11-02	2019-11-06	SUSPEITO	SUSPEITO	NEGATIVO
836	B3	1975	PE	2614303	MOREILANDIA	SITIO DOS MOREIRAS	ST. CARRANCUDO	POSITIVO	-39.5226	-7.61814	865	-		1975-10-07	1975-10-09	POSITIVO	-	-
285	B3	1962	PE	2614501	SURUBIM	SURUBIM	ST. BENGALAS	SUSPEITO	-35.7545	-7.89186	866	CURA		2019-01-14	2019-01-20	SUSPEITO	SUSPEITO	NEGATIVO
286	B3	1962	PE	2614501	SURUBIM	SURUBIM	ST. BENGALAS	SUSPEITO	-35.7545	-7.89186	867	CURA		2019-01-15	2019-01-20	SUSPEITO	SUSPEITO	NEGATIVO
287	B3	1962	PE	2614501	SURUBIM	SURUBIM	ST. BENGALAS	SUSPEITO	-35.7545	-7.89186	868	CURA		2019-01-16	2019-01-20	SUSPEITO	SUSPEITO	NEGATIVO
288	B3	1964	PE	2614501	SURUBIM	SURUBIM	POVOADO TAMBOR	SUSPEITO	-35.7545	-7.89186	869	CURA		2019-11-26	2019-12-01	SUSPEITO	SUSPEITO	PREJUDICADO
289	B3	1964	PE	2614501	SURUBIM	SURUBIM	POVOADO TAMBOR	SUSPEITO	-35.7545	-7.89186	870	CURA		2019-11-27	2019-12-01	SUSPEITO	SUSPEITO	PREJUDICADO
290	B3	1964	PE	2614501	SURUBIM	SURUBIM	POVOADO TAMBOR	SUSPEITO	-35.7545	-7.89186	871	CURA		2019-11-27	2019-12-01	SUSPEITO	SUSPEITO	PREJUDICADO
291	B3	1964	PE	2614501	SURUBIM	SURUBIM	ST. GAMBA	SUSPEITO	-35.7545	-7.89186	872	CURA		2019-12-04	2019-12-07	SUSPEITO	SUSPEITO	PREJUDICADO
292	B3	1964	PE	2614501	SURUBIM	SURUBIM	ST. SALVADOR	SUSPEITO	-35.7545	-7.89186	873	CURA		2019-12-05	2019-12-07	SUSPEITO	SUSPEITO	PREJUDICADO
293	B3	1964	PE	2614501	SURUBIM	SURUBIM	ST. GAMBA	SUSPEITO	-35.7545	-7.89186	874	CURA		2019-12-06	2019-12-07	SUSPEITO	SUSPEITO	PREJUDICADO
294	B3	1964	PE	2614501	SURUBIM	SURUBIM	ST. GAMBA	SUSPEITO	-35.7545	-7.89186	875	CURA		2019-12-13	2019-12-14	SUSPEITO	SUSPEITO	PREJUDICADO
295	B3	1964	PE	2614501	SURUBIM	SURUBIM	ST. GAMBA	SUSPEITO	-35.7545	-7.89186	876	CURA		2019-12-16	2019-12-18	SUSPEITO	SUSPEITO	PREJUDICADO
296	B3	1964	PE	2614501	SURUBIM	SURUBIM	ST. GAMBA	SUSPEITO	-35.7545	-7.89186	877	CURA		2019-12-17	2019-12-18	SUSPEITO	SUSPEITO	PREJUDICADO
297	B3	1964	PE	2614501	SURUBIM	SURUBIM	ST. GAMBA	SUSPEITO	-35.7545	-7.89186	878	CURA		2019-12-19	2019-12-21	SUSPEITO	POSITIVO	NEGATIVO
298	B3	1964	PE	2614501	SURUBIM	SURUBIM	ST. GAMBA	SUSPEITO	-35.7545	-7.89186	879	CURA		2019-12-20	2019-12-21	SUSPEITO	POSITIVO	NEGATIVO
411	B3	1964	PE	2614501	SURUBIM	SURUBIM	ST. PEDRA BRANCA	POSITIVO	-35.7545	-7.89186	880	CURA		2019-12-28	2019-12-30	POSITIVO	POSITIVO	POSITIVO
412	B3	1964	PE	2614501	SURUBIM	SURUBIM	ST. MUQUEM	POSITIVO	-35.7545	-7.89186	881	CURA		2019-12-30	2019-12-30	POSITIVO	POSITIVO	POSITIVO
413	B3	1964	PE	2614501	SURUBIM	SURUBIM	ST. JARDIM	SUSPEITO	-35.7545	-7.89186	882	CURA		2019-12-04	2019-12-10	SUSPEITO	SUSPEITO	PREJUDICADO
414	B3	1965	PE	2614501	SURUBIM	SURUBIM	ST. SALVADOR	SUSPEITO	-35.7545	-7.89186	883	CURA		2019-01-08	2019-01-12	SUSPEITO	SUSPEITO	NEGATIVO
415	B3	1965	PE	2614501	SURUBIM	SURUBIM	ST. GAMBA	SUSPEITO	-35.7545	-7.89186	884	CURA		2019-01-12	2019-01-13	SUSPEITO	SUSPEITO	NEGATIVO
416	B3	1965	PE	2614501	SURUBIM	SURUBIM	ST. CHA DE BAIXO	SUSPEITO	-35.7545	-7.89186	885	CURA		2019-01-04	2019-01-06	SUSPEITO	SUSPEITO	PREJUDICADO
417	B3	1965	PE	2614501	SURUBIM	SURUBIM	ST. CAJA DE FRANCA	SUSPEITO	-35.7545	-7.89186	886	CURA		2019-01-04	2019-01-07	SUSPEITO	SUSPEITO	PREJUDICADO
496	B3	1967	PE	2614501	SURUBIM	SURUBIM	ST. CAJA DE FRANCA	POSITIVO	-35.7545	-7.89186	887	CURA		2019-11-06	2019-11-10	POSITIVO	SUSPEITO	NEGATIVO
497	B3	1967	PE	2614501	SURUBIM	SURUBIM	ST. ORATORIO	POSITIVO	-35.7545	-7.89186	888	CURA		2019-11-17	2019-11-21	POSITIVO	SUSPEITO	NEGATIVO
498	B3	1967	PE	2614501	SURUBIM	SURUBIM	ST. BRAZ	POSITIVO	-35.7545	-7.89186	889	CURA		2019-11-27	2019-11-30	POSITIVO	SUSPEITO	NEGATIVO
499	B3	1967	PE	2614501	SURUBIM	SURUBIM	ST. BRAZ	POSITIVO	-35.7545	-7.89186	890	CURA		2019-11-27	2019-11-30	POSITIVO	SUSPEITO	NEGATIVO
500	B3	1968	PE	2614501	SURUBIM	SURUBIM	ST. LAGOA QUEIMADA	SUSPEITO	-35.7545	-7.89186	891	CURA		2019-01-19	2019-01-23	SUSPEITO	SUSPEITO	PREJUDICADO
501	B3	1968	PE	2614501	SURUBIM	SURUBIM	ST. LAGOA QUEIMADA	SUSPEITO	-35.7545	-7.89186	892	CURA		2019-01-19	2019-01-23	SUSPEITO	SUSPEITO	PREJUDICADO
502	B3	1968	PE	2614501	SURUBIM	SURUBIM	ST. LAGOA QUEIMADA	SUSPEITO	-35.7545	-7.89186	893	CURA		2019-01-19	2019-01-23	SUSPEITO	SUSPEITO	PREJUDICADO
418	B3	1966	PE	2614709	TACAIMBO	TACAIMBO	FAZ. TACAIMBO	POSITIVO	-36.2702	-8.348	894	CURA		2019-01-11	2019-01-23	SUSPEITO	SUSPEITO	POSITIVO
948	B4	1975	PE	2615607	TRINDADE	TRINDADE	ST. JOSE JOAQUIM	SUSPEITO	-40.295	-7.7278	895	-		1975-09-07	-				SANGUE E BULBAO
165	B3	1955	PE	2615706	TRIUNFO	TRIUNFO	ST. CALDEIRAO DOS BARROS	POSITIVO	-38.0666	-7.84985	896	CURA		2019-09-22	2019-09-26	SUSPEITO	SUSPEITO	POSITIVO
166	B3	1957	PE	2615706	TRIUNFO	TRIUNFO	ST. LAGOA DO ALMEIDA	POSITIVO	-38.0666	-7.84985	897	CURA		2019-08-16	2019-08-19	POSITIVO	SUSPEITO	NEGATIVO
167	B3	1957	PE	2615706	TRIUNFO	TRIUNFO	ST. LAGOA DO ALMEIDA	POSITIVO	-38.0666	-7.84985	898	CURA		2019-08-20	2019-08-21	POSITIVO	SUSPEITO	NEGATIVO
168	B3	1957	PE	2615706	TRIUNFO	TRIUNFO	ST. LAGOA DO ALMEIDA	POSITIVO	-38.0666	-7.84985	899	CURA		2019-08-20	2019-08-21	POSITIVO	SUSPEITO	NEGATIVO
169	B3	1957	PE	2615706	TRIUNFO	TRIUNFO	ST. JATOBA	POSITIVO	-38.0666	-7.84985	900	CURA		2019-08-17	2019-08-24	POSITIVO	SUSPEITO	NEGATIVO
170	B3	1957	PE	2615706	TRIUNFO	TRIUNFO	ST. BREJINHO	POSITIVO	-38.0666	-7.84985	901	CURA		2019-08-26	2019-08-28	POSITIVO	SUSPEITO	NEGATIVO
171	B3	1966	PE	2615706	TRIUNFO	TRIUNFO	ST. SANTA CLARA	SUSPEITO	-38.0666	-7.84985	902	CURA		2019-10-20	2019-10-27	SUSPEITO	SUSPEITO	NEGATIVO
172	B3	1966	PE	2615706	TRIUNFO	TRIUNFO	ST. SANTA CLARA	POSITIVO	-38.0666	-7.84985	903	CURA		2019-10-25	2019-10-27	SUSPEITO	SUSPEITO	POSITIVO
173	B3	1966	PE	2615706	TRIUNFO	TRIUNFO	ST. SANTA CLARA	POSITIVO	-38.0666	-7.84985	904	CURA		2019-11-04	2019-11-05	SUSPEITO	SUSPEITO	POSITIVO
174	B3	1966	PE	2615706	TRIUNFO	TRIUNFO	ST. BAZE	SUSPEITO	-38.0666	-7.84985	905	CURA		2019-10-26	2019-10-31	SUSPEITO	SUSPEITO	PREJUDICADO
175	B3	1966	PE	2615706	TRIUNFO	TRIUNFO	ST. SANTA TEREZA	SUSPEITO	-38.0666	-7.84985	906	CURA		2019-10-29	2019-11-01	SUSPEITO	SUSPEITO	NEGATIVO
176	B3	1966	PE	2615706	TRIUNFO	TRIUNFO	ST. SANTA CRUZ DA BAIXA VERDE	SUSPEITO	-38.0666	-7.84985	907	CURA		2019-10-28	2019-11-02	SUSPEITO	SUSPEITO	NEGATIVO
177	B3	1966	PE	2615706	TRIUNFO	TRIUNFO	ASSUNCAO, RUA PADRE CICERO	SUSPEITO	-38.0666	-7.84985	908	CURA		2019-11-01	2019-11-03	SUSPEITO	SUSPEITO	NEGATIVO
489	B3	1966	PE	2615706	TRIUNFO	TRIUNFO	ST. BOA ESPERANCA BAIXA VERDE	SUSPEITO	-38.0666	-7.84985	909	CURA		2019-11-02	2019-11-03	SUSPEITO	SUSPEITO	NEGATIVO
490	B3	1967	PE	2615706	TRIUNFO	TRIUNFO	ST. SANTO ANTONIO DA LAJE	SUSPEITO	-38.0666	-7.84985	910	CURA		2019-03-01	2019-03-08	SUSPEITO	SUSPEITO	NEGATIVO
491	B3	1967	PE	2615706	TRIUNFO	TRIUNFO	ST. BOM JESUS DA BAIXA VERDE	SUSPEITO	-38.0666	-7.84985	911	CURA		2019-03-10	2019-03-11	SUSPEITO	SUSPEITO	NEGATIVO
492	B3	1967	PE	2615706	TRIUNFO	TRIUNFO	ST. CONCEICAO	POSITIVO	-38.0666	-7.84985	912	CURA		2019-11-17	2019-11-20	SUSPEITO	SUSPEITO	POSITIVO
493	B3	1967	PE	2615706	TRIUNFO	TRIUNFO	ST. PANGA	SUSPEITO	-38.0666	-7.84985	913	CURA		2019-12-06	2019-12-07	SUSPEITO	SUSPEITO	NEGATIVO
494	B3	1967	PE	2615706	TRIUNFO	TRIUNFO	ST. CORREDOR DO VENTO	SUSPEITO	-38.0666	-7.84985	914	CURA		2019-12-26	1968-01-02	SUSPEITO	SUSPEITO	NEGATIVO
592	B3	1968	PE	2615706	TRIUNFO	TRIUNFO	ST. AGUAS CLARAS	SUSPEITO	-38.0666	-7.84985	915	CURA		2019-03-04	2019-03-06	SUSPEITO	SUSPEITO	NEGATIVO
593	B3	1968	PE	2615706	TRIUNFO	TRIUNFO	ST. SALGADA	SUSPEITO	-38.0666	-7.84985	916	CURA		2019-07-14	2019-07-17	SUSPEITO	SUSPEITO	NEGATIVO
594	B3	1968	PE	2615706	TRIUNFO	TRIUNFO	ST. MACACO DE BAIXA VERDE	SUSPEITO	-38.0666	-7.84985	917	CURA		2019-07-18	2019-07-21	SUSPEITO	SUSPEITO	NEGATIVO
595	B3	1968	PE	2615706	TRIUNFO	TRIUNFO	ST. SITIO DA SALGADA	POSITIVO	-38.0666	-7.84985	918	CURA		2019-07-18	2019-07-21	SUSPEITO	SUSPEITO	POSITIVO
596	B3	1968	PE	2615706	TRIUNFO	TRIUNFO	ST. SITIO DA SALGADA	SUSPEITO	-38.0666	-7.84985	919	CURA		2019-07-25	2019-07-26	SUSPEITO	SUSPEITO	NEGATIVO
597	B3	1968	PE	2615706	TRIUNFO	TRIUNFO	ST. SITIO DA SALGADA	SUSPEITO	-38.0666	-7.84985	920	CURA		2019-07-27	2019-07-28	SUSPEITO	SUSPEITO	NEGATIVO
598	B3	1968	PE	2615706	TRIUNFO	TRIUNFO	ST. BREJINHO	POSITIVO	-38.0666	-7.84985	921	CURA		2019-07-28	2019-07-29	SUSPEITO	SUSPEITO	POSITIVO
599	B3	1968	PE	2615706	TRIUNFO	TRIUNFO	ST. SALGADA	SUSPEITO	-38.0666	-7.84985	922	CURA		2019-07-29	2019-07-30	SUSPEITO	SUSPEITO	NEGATIVO
600	B3	1968	PE	2615706	TRIUNFO	TRIUNFO	ST. SANTANA	SUSPEITO	-38.0666	-7.84985	923	CURA		2019-07-31	2019-08-03	SUSPEITO	SUSPEITO	NEGATIVO
601	B3	1968	PE	2615706	TRIUNFO	TRIUNFO	ST. SANTANA	SUSPEITO	-38.0666	-7.84985	924	CURA		2019-08-02	2019-08-03	SUSPEITO	SUSPEITO	NEGATIVO
602	B3	1968	PE	2615706	TRIUNFO	TRIUNFO	ST. MADALENA	SUSPEITO	-38.0666	-7.84985	925	CURA		2019-08-02	2019-08-05	SUSPEITO	SUSPEITO	NEGATIVO
603	B3	1968	PE	2615706	TRIUNFO	TRIUNFO	ST. ICO	SUSPEITO	-38.0666	-7.84985	926	CURA		2019-08-08	2019-08-09	SUSPEITO	SUSPEITO	NEGATIVO
604	B3	1968	PE	2615706	TRIUNFO	TRIUNFO	ST. MEDEIA	NEGATIVO	-38.0666	-7.84985	927	CURA		2019-08-10	2019-08-11	NEGATIVO	SUSPEITO	NEGATIVO
605	B3	1968	PE	2615706	TRIUNFO	TRIUNFO	ST. SANTANA DO PARA	SUSPEITO	-38.0666	-7.84985	928	CURA		2019-09-05	2019-09-07	SUSPEITO	SUSPEITO	NEGATIVO
612	B3	1968	PE	2615706	TRIUNFO	TRIUNFO	ST. SANTA RITA	SUSPEITO	-38.0666	-7.84985	929	CURA		2019-09-09	2019-09-11	SUSPEITO	SUSPEITO	NEGATIVO
613	B3	1968	PE	2615706	TRIUNFO	TRIUNFO	ST. BAIXA GRANDE	SUSPEITO	-38.0666	-7.84985	930	CURA		2019-09-29	2019-09-30	SUSPEITO	SUSPEITO	NEGATIVO
614	B3	1968	PE	2615706	TRIUNFO	TRIUNFO	ST. SALGADA	SUSPEITO	-38.0666	-7.84985	931	CURA		2019-10-09	2019-10-10	SUSPEITO	SUSPEITO	NEGATIVO
615	B3	1968	PE	2615706	TRIUNFO	TRIUNFO	ST. SALGADA	SUSPEITO	-38.0666	-7.84985	932	CURA		2019-10-09	2019-10-11	SUSPEITO	SUSPEITO	NEGATIVO
616	B3	1968	PE	2615706	TRIUNFO	TRIUNFO	ST. SANTA ROSA	SUSPEITO	-38.0666	-7.84985	933	CURA		2019-10-12	2019-10-18	SUSPEITO	SUSPEITO	NEGATIVO
617	B3	1968	PE	2615706	TRIUNFO	TRIUNFO	ST. SÃO JOSE DOS VIANAS	SUSPEITO	-38.0666	-7.84985	934	CURA		2019-10-16	2019-10-17	SUSPEITO	SUSPEITO	NEGATIVO
618	B3	1968	PE	2615706	TRIUNFO	TRIUNFO	ST. LAJES DE BAIXA VERDE	SUSPEITO	-38.0666	-7.84985	935	CURA		2019-10-21	2019-10-31	SUSPEITO	SUSPEITO	NEGATIVO
619	B3	1968	PE	2615706	TRIUNFO	TRIUNFO	ST. BARBALHO	POSITIVO	-38.0666	-7.84985	936	CURA		2019-10-29	2019-11-01	SUSPEITO	SUSPEITO	POSITIVO
620	B3	1968	PE	2615706	TRIUNFO	TRIUNFO	ST. OLHO DAGUA DE ANTAO BAIAO	SUSPEITO	-38.0666	-7.84985	937	CURA		2019-12-14	2019-12-18	SUSPEITO	SUSPEITO	NEGATIVO
621	B3	1968	PE	2615706	TRIUNFO	TRIUNFO	ST. BOLANDEIRA	SUSPEITO	-38.0666	-7.84985	938	CURA		2019-12-29	1969-01-02	SUSPEITO	SUSPEITO	NEGATIVO
720	B3	1969	PE	2615706	TRIUNFO	TRIUNFO	ST. BATINGA	SUSPEITO	-38.0666	-7.84985	939	CURA		2019-02-19	2019-02-23	SUSPEITO	SUSPEITO	NEGATIVO
721	B3	1969	PE	2615706	TRIUNFO	TRIUNFO	ST. SANTANA DO PARA	SUSPEITO	-38.0666	-7.84985	940	CURA		2019-03-16	2019-03-18	SUSPEITO	SUSPEITO	NEGATIVO
722	B3	1969	PE	2615706	TRIUNFO	TRIUNFO	ST. JERICO	SUSPEITO	-38.0666	-7.84985	941	CURA		2019-04-20	2019-04-28	SUSPEITO	SUSPEITO	NEGATIVO
723	B3	1969	PE	2615706	TRIUNFO	TRIUNFO	ST. BATINGA	POSITIVO	-38.0666	-7.84985	942	OBITO		2019-09-28	2019-10-03	SUSPEITO	SUSPEITO	POSITIVO
724	B3	1969	PE	2615706	TRIUNFO	TRIUNFO	ST. ICO	POSITIVO	-38.0666	-7.84985	943	CURA		2019-10-20	2019-10-23	POSITIVO	SUSPEITO	NEGATIVO
725	B3	1969	PE	2615706	TRIUNFO	TRIUNFO	ST. TOMAZINHO	POSITIVO	-38.0666	-7.84985	944	CURA		2019-10-23	2019-10-30	SUSPEITO	SUSPEITO	POSITIVO
726	B3	1970	PE	2615706	TRIUNFO	TRIUNFO	ST. SÃO BENTO	POSITIVO	-38.0666	-7.84985	945	CURA		2019-03-20	2019-03-22	SUSPEITO	SUSPEITO	POSITIVO
727	B3	1970	PE	2615706	TRIUNFO	TRIUNFO	ST. RETIRO	POSITIVO	-38.0666	-7.84985	946	CURA		2019-04-01	2019-04-02	POSITIVO	SUSPEITO	NEGATIVO
120	B3	1964	PE	2615805	TUPANATINGA	TUPANATINGA	ST. BERNARDO	SUSPEITO	-37.3221	-8.5025	947	CURA		2019-10-01	2019-10-07	SUSPEITO	SUSPEITO	PREJUDICADO
121	B3	1964	PE	2615805	TUPANATINGA	TUPANATINGA	ST. SANHARO DE SANTA CLARA	SUSPEITO	-37.3221	-8.5025	948	OBITO		2019-11-19	2019-11-30	SUSPEITO	SUSPEITO	NEGATIVO
122	B3	1964	PE	2615805	TUPANATINGA	TUPANATINGA	ST. BERNARDO	POSITIVO	-37.3221	-8.5025	949	CURA		2019-11-26	2019-11-30	POSITIVO	POSITIVO	POSITIVO
123	B3	1968	PE	2615805	TUPANATINGA	TUPANATINGA	ST. GRITO DE BAIXO	SUSPEITO	-37.3221	-8.5025	950	CURA		2019-03-24	2019-04-01	SUSPEITO	SUSPEITO	NEGATIVO
124	B3	1969	PE	2615805	TUPANATINGA	TUPANATINGA	ST. COCO	POSITIVO	-37.3221	-8.5025	951	OBITO		2019-11-26	2019-12-01	SUSPEITO	SUSPEITO	POSITIVO
125	B3	1969	PE	2615805	TUPANATINGA	TUPANATINGA	ST. SANHARO	SUSPEITO	-37.3221	-8.5025	952	CURA		2019-12-30	2019-12-31	SUSPEITO	SUSPEITO	NEGATIVO
126	B3	1948	PE	2615805	TUPANATINGA	TUPANATINGA	ST. MATA VERDE	POSITIVO	-37.3221	-8.5025	953	CURA				POSITIVO	POSITIVO
189	B3	1961	PE	2616001	VENTUROSA	VENTUROSA	ST. GROTA	POSITIVO	-36.8053	-8.61501	954	CURA		2019-10-31	2019-11-07	POSITIVO	POSITIVO	NEGATIVO

## Sheet: Pernambuco 2
ENTRADA DA PESTE EM PERNAMBUCO
MUNICIPIO	ANO
RECIFE	1902
SÃO CAITANO	1913
CARUARU	1913
SURUBIM	1914
ALTINHO	1916
AGRESTINA	1916
BEZERROS	1918
SÃO JOAQUIM DO MONTE	1918
PANELAS	1918
OURICURI	1919
EXU	1919
GRANITO	1919
TRIUNFO	1919
SALGUEIRO	1919
PEDRA	1919
BONITO	1919
GRAVATÁ	1919
VITÓRIA DE SANTO ANTÃO	1919
BUÍQUE	1920
BREJO DE MADRE DE DEUS	1921
ARCOVERDE	1921
BODOCO	1922
FLORES	1922
SERTÂNIA	1922
ÁGUAS BELAS	1922
SÃO BENTO DO UNA	1922
CANHOTINHO	1923
GARANHUNS	1923
PESQUEIRA	1925
BOM JARDIM	1925
QUIPAPÁ	1925
CORRENTES	1925
TACARATU	1925
BOM CONSELHO	1928
ANGELIM	1929
VERTENTES	1930
LAGOA DOS GATOS	1933
JUREMA	1934
ARARIPINA	1935
FLORESTA	1936
TUPANATINGA	1948
CACHOEIRINHA	1961
CAETES	1961
CAPOEIRAS	1961
VENTUROSA	1961
JUPI	1961
BELO JARDIM	1962
LAGOA DO OURO	1963
IPUBI	1964
SERRITA	1964
MOREILANDIA	1964
INAJA	1965
POMBOS	1965
TACAIMBO	1966
SÃO JOSE DO BELMONTE	1966

## Sheet: Exu
ID	BLOCO	ANO	UF	COD_IBGE	MUN_ATUAL	MUNICIPIO	LOCALIDADE	LOCAL_EDIT	CLASSIFICACAO	MUN_X	MUN_Y	NOME_PACIENTE	DESFECHO	IDADE	DATA_1SINT	DATA_INVES	DIAG_CLINIC	DIAG_EPI	DIAG_LAB	MATERIAL_DIAG	TEMPERATURA
559	B3	1968	PE	2605301	EXU	EXU	BAIRRO DA CANAFISTULA	BAIRRO DA CANAFISTULA	SUSPEITO	-39.7482	-7.51602	1	CURA		2019-08-17	2019-08-17	SUSPEITO	SUSPEITO	NEGATIVO
4	B1	1948	PE	2605301	EXU	EXU	CIDADE	CIDADE	POSITIVO	-39.7482	-7.51602	2		10
252	B3	1965	PE	2605301	EXU	EXU	CIDADE	CIDADE	SUSPEITO	-39.7482	-7.51602	3	CURA		2019-07-24	2019-07-24	SUSPEITO	NEGATIVO	NEGATIVO
5	B1	1946	PE	2605301	EXU	EXU	CIDADE	CIDADE	POSITIVO	-39.7482	-7.51602	4		19
6	B1	1946	PE	2605301	EXU	EXU	CIDADE	CIDADE	POSITIVO	-39.7482	-7.51602	5		42
558	B3	1968	PE	2605301	EXU	EXU	RUA CORONEL BEMBEM	CIDADE	POSITIVO	-39.7482	-7.51602	6	CURA		2019-08-14	2019-08-17	SUSPEITO	SUSPEITO	POSITIVO	SANG. BUBAO + O/N
9	B1	1945	PE	2605301	EXU	EXU	CIDADE	CIDADE	POSITIVO	-39.7482	-7.51602	7		11
10	B1	1946	PE	2605301	EXU	EXU	CIDADE	CIDADE	POSITIVO	-39.7482	-7.51602	8		8
13	B1	1945	PE	2605301	EXU	EXU	CIDADE	CIDADE	POSITIVO	-39.7482	-7.51602	9		4
16	B1	1946	PE	2605301	EXU	EXU	CIDADE	CIDADE	POSITIVO	-39.7482	-7.51602	10		7
17	B1	1946	PE	2605301	EXU	EXU	CIDADE	CIDADE	POSITIVO	-39.7482	-7.51602	11		6
19	B1	1946	PE	2605301	EXU	EXU	CIDADE	CIDADE	POSITIVO	-39.7482	-7.51602	12		8
20	B1	1946	PE	2605301	EXU	EXU	CIDADE	CIDADE	POSITIVO	-39.7482	-7.51602	13		7
699	B3	1969	PE	2605301	EXU	EXU	RUA MANOEL BORBA	CIDADE	SUSPEITO	-39.7482	-7.51602	14	CURA	3.4	2019-05-30	2019-06-03	SUSPEITO	SUSPEITO	NEGATIVO	BUBAO C/D	37.9
23	B1	1946	PE	2605301	EXU	EXU	CIDADE	CIDADE	POSITIVO	-39.7482	-7.51602	15		17
24	B1	1964	PE	2605301	EXU	EXU	CIDADE	CIDADE	POSITIVO	-39.7482	-7.51602	16		10
27	B1	1946	PE	2605301	EXU	EXU	CIDADE	CIDADE	POSITIVO	-39.7482	-7.51602	17		8
28	B1	1951	PE	2605301	EXU	EXU	CIDADE	CIDADE	POSITIVO	-39.7482	-7.51602	18		0.6
320	B3	1964	PE	2605301	EXU	EXU	CIDADE	CIDADE	SUSPEITO	-39.7482	-7.51602	19	CURA		2019-11-13	2019-11-13	SUSPEITO	SUSPEITO	NEGATIVO
321	B3	1965	PE	2605301	EXU	EXU	RUA DA ALEGRIA	CIDADE	SUSPEITO	-39.7482	-7.51602	20	CURA		2019-08-26	2019-08-27	SUSPEITO	SUSPEITO	NEGATIVO
29	B1	1946	PE	2605301	EXU	EXU	CIDADE	CIDADE	POSITIVO	-39.7482	-7.51602	21		10
325	B3	1964	PE	2605301	EXU	EXU	CIDADE	CIDADE	POSITIVO	-39.7482	-7.51602	22	CURA		2019-10-29	2019-11-05	POSITIVO	POSITIVO	POSITIVO
31	B1	1948	PE	2605301	EXU	EXU	CIDADE	CIDADE	POSITIVO	-39.7482	-7.51602	23		2
326	B3	1965	PE	2605301	EXU	EXU	CIDADE	CIDADE	POSITIVO	-39.7482	-7.51602	24	CURA		2019-07-23	2019-07-25	POSITIVO	POSITIVO	POSITIVO
33	B1	1945	PE	2605301	EXU	EXU	CIDADE	CIDADE	POSITIVO	-39.7482	-7.51602	25		19
38	B1	1945	PE	2605301	EXU	EXU	CIDADE	CIDADE	POSITIVO	-39.7482	-7.51602	26		26
346	B3	1964	PE	2605301	EXU	EXU	CIDADE	CIDADE	SUSPEITO	-39.7482	-7.51602	27	CURA		2019-11-27	2019-11-27	SUSPEITO	SUSPEITO	NEGATIVO
554	B3	1968	PE	2605301	EXU	EXU	RUA MANOEL CANDIDO	CIDADE	SUSPEITO	-39.7482	-7.51602	28	CURA		2019-04-04	2019-04-09	SUSPEITO	SUSPEITO	NEGATIVO	BUBAO SANGUE	38.4
43	B1	1964	PE	2605301	EXU	EXU	CIDADE	CIDADE	POSITIVO	-39.7482	-7.51602	29		60
44	B1	1945	PE	2605301	EXU	EXU	CIDADE	CIDADE	POSITIVO	-39.7482	-7.51602	30	OBITO	26
695	B3	1969	PE	2605301	EXU	EXU	CIDADE	CIDADE	SUSPEITO	-39.7482	-7.51602	31	CURA		2019-01-01	2019-01-03	SUSPEITO	SUSPEITO	NEGATIVO
50	B1	1946	PE	2605301	EXU	EXU	CIDADE	CIDADE	POSITIVO	-39.7482	-7.51602	32		15						BUBAO I/D
51	B1	1946	PE	2605301	EXU	EXU	CIDADE	CIDADE	POSITIVO	-39.7482	-7.51602	33		0.11
823	B3	1974	PE	2605301	EXU	EXU	CIDADE	CIDADE	POSITIVO	-39.7482	-7.51602	34	-	12	1974-10-29	1974-10-30	POSITIVO	POSITIVO	POSITIVO	BUBAO+ I/E ON	40.2
55	B1	1946	PE	2605301	EXU	EXU	CIDADE	CIDADE	POSITIVO	-39.7482	-7.51602	35		33
56	B1	1965	PE	2605301	EXU	EXU	CIDADE	CIDADE	POSITIVO	-39.7482	-7.51602	36		8
365	B3	1965	PE	2605301	EXU	EXU	CIDADE	CIDADE	SUSPEITO	-39.7482	-7.51602	37	CURA		2019-07-17	2019-07-18	SUSPEITO	SUSPEITO	NEGATIVO
367	B3	1965	PE	2605301	EXU	EXU	RUA ANTONIO GERALDO	CIDADE	POSITIVO	-39.7482	-7.51602	38	CURA		2019-01-12	2019-01-12	POSITIVO	POSITIVO	POSITIVO
735	B3	1969	PE	2605301	EXU	EXU	RUA SANTA ISABEL	CIDADE	POSITIVO	-39.7482	-7.51602	39	CURA		2019-12-11	2019-12-12	POSITIVO	SUSPEITO	NEGATIVO	BUBAO
64	B1	1946	PE	2605301	EXU	EXU	CIDADE	CIDADE	POSITIVO	-39.7482	-7.51602	40		8
67	B1	1946	PE	2605301	EXU	EXU	CIDADE	CIDADE	POSITIVO	-39.7482	-7.51602	41		12
70	B1	1945	PE	2605301	EXU	EXU	CIDADE	CIDADE	POSITIVO	-39.7482	-7.51602	42		55
73	B1	1945	PE	2605301	EXU	EXU	CIDADE	CIDADE	POSITIVO	-39.7482	-7.51602	43		18
75	B1	1952	PE	2605301	EXU	EXU	CIDADE	CIDADE	POSITIVO	-39.7482	-7.51602	44		2
487	B3	1965	PE	2605301	EXU	EXU	RUA CORONEL MANOEL AIRES	CIDADE	SUSPEITO	-39.7482	-7.51602	45	CURA		2019-08-14	2019-08-15	SUSPEITO	SUSPEITO	NEGATIVO
488	B3	1965	PE	2605301	EXU	EXU	RUA CORONEL MANOEL AIRES	CIDADE	SUSPEITO	-39.7482	-7.51602	46	CURA		2019-08-15	2019-08-15	SUSPEITO	SUSPEITO	NEGATIVO
80	B1	1946	PE	2605301	EXU	EXU	CIDADE	CIDADE	POSITIVO	-39.7482	-7.51602	47		26
81	B1	1946	PE	2605301	EXU	EXU	CIDADE	CIDADE	POSITIVO	-39.7482	-7.51602	48		14
82	B1	1945	PE	2605301	EXU	EXU	CIDADE	CIDADE	POSITIVO	-39.7482	-7.51602	49		17
83	B1	1946	PE	2605301	EXU	EXU	CIDADE	CIDADE	POSITIVO	-39.7482	-7.51602	50		48
86	B1	1945	PE	2605301	EXU	EXU	CIDADE	CIDADE	POSITIVO	-39.7482	-7.51602	51		11
89	B1	1946	PE	2605301	EXU	EXU	CIDADE	CIDADE	POSITIVO	-39.7482	-7.51602	52		20
349	B3	1966	PE	2605301	EXU	EXU	POVOADO ARARIPE	POVOADO ARARIPE	SUSPEITO	-39.7482	-7.51602	53	CURA		2019-06-23	2019-06-24	SUSPEITO	SUSPEITO	NEGATIVO
511	B3	1966	PE	2605301	EXU	EXU	POVOADO ARARIPE	POVOADO ARARIPE	SUSPEITO	-39.7482	-7.51602	54	CURA		2019-05-29	2019-05-30	SUSPEITO	SUSPEITO	NEGATIVO
68	B1	1952	PE	2605301	EXU	EXU	ST. SERRA ANTONIO VICENTE	SERRA ANTONIO VICENTE	POSITIVO	-39.7482	-7.51602	55		6
704	B3	1969	PE	2605301	EXU	EXU	ST. SERRA BADRECI	SERRA BADRECI	POSITIVO	-39.7482	-7.51602	56	CURA	53	2019-08-04	2019-08-06	SUSPEITO	SUSPEITO	POSITIVO	SANG. BUB. O/N
705	B3	1969	PE	2605301	EXU	EXU	ST. SERRA BADRECI	SERRA BADRECI	POSITIVO	-39.7482	-7.51602	57	CURA	7	2019-08-02	2019-08-04	SUSPEITO	SUSPEITO	POSITIVO	SANG. BUB. O/N	39.3
550	B3	1968	PE	2605301	EXU	EXU	ST. SERRA BUCU	SERRA BUCU	SUSPEITO	-39.7482	-7.51602	58	CURA		2019-09-20	2019-09-21	SUSPEITO	SUSPEITO	NEGATIVO	BUBAO
746	B3	1974	PE	2605301	EXU	EXU	ST. SERRA BUCU	SERRA BUCU	POSITIVO	-39.7482	-7.51602	59	OBITO		1974-07-09	1974-07-10	POSITIVO	POSITIVO	POSITIVO
476	B3	1964	PE	2605301	EXU	EXU	SERRA DA ESPERENCA	SERRA DA ESPERENCA	SUSPEITO	-39.7482	-7.51602	60	CURA		2019-08-26	2019-08-26	SUSPEITO	SUSPEITO	PREJUDICADO
63	B1	1964	PE	2605301	EXU	EXU	ST. SERRA DA FARINHA	SERRA DA FARINHA	POSITIVO	-39.7482	-7.51602	61		3
868	B3	1971	PE	2605301	EXU	EXU	ST. SÃO BUCI	SERRA DO BUCU	POSITIVO	-39.7482	-7.51602	62	-	14	1971-09-03	1971-09-10	POSITIVO	-	-	SANGUE BUBAO
708	B3	1969	PE	2605301	EXU	EXU	ST. SERRA DO INGA	SERRA DO INGA	SUSPEITO	-39.7482	-7.51602	63	CURA	22	2019-08-11	2019-08-13	SUSPEITO	SUSPEITO	NEGATIVO	BUBAO I/D	38
358	B3	1961	PE	2605301	EXU	EXU	SERRA DO SAPO	SERRA DO SAPO	POSITIVO	-39.7482	-7.51602	64	CURA		2019-07-18	2019-07-24	POSITIVO	SUSPEITO	NEGATIVO
59	B1	1953	PE	2605301	EXU	EXU	ST. SANTA ESTANCINHA	SERRA ESTANCINHA	POSITIVO	-39.7482	-7.51602	65		5
759	B3	1974	PE	2605301	EXU	EXU	ST. SANTO DO FIRMINO	SERRA FIRMINO	POSITIVO	-39.7482	-7.51602	66	-		1974-09-29	1974-09-30	POSITIVO	POSITIVO	POSITIVO	SANGUE BUBAO
258	B3	1964	PE	2605301	EXU	EXU	ST. SERRA FRANCISCO XAVIER	SERRA FRANCISCO XAVIER	POSITIVO	-39.7482	-7.51602	67	CURA		2019-09-21	2019-09-25	POSITIVO	POSITIVO	POSITIVO
54	B1	1951	PE	2605301	EXU	EXU	SERRA INGA	SERRA INGA	POSITIVO	-39.7482	-7.51602	68		2
360	B3	1966	PE	2605301	EXU	EXU	ST. JATOBA	SERRA JATOBA	SUSPEITO	-39.7482	-7.51602	69	CURA		2019-05-04	2019-05-09	SUSPEITO	SUSPEITO	NEGATIVO
369	B3	1967	PE	2605301	EXU	EXU	ST. SERRA JATOBA	SERRA JATOBA	POSITIVO	-39.7482	-7.51602	70	CURA		2019-09-30	2019-10-02	SUSPEITO	SUSPEITO	POSITIVO	BUBAO
507	B3	1967	PE	2605301	EXU	EXU	ST. SERRA JATOBA	SERRA JATOBA	POSITIVO	-39.7482	-7.51602	71	CURA		2019-09-30	2019-10-02	SUSPEITO	SUSPEITO	POSITIVO	BUBAO
758	B3	1974	PE	2605301	EXU	EXU	ST SANTO GENIPAPINHO	SERRA JENIPAPINHO	POSITIVO	-39.7482	-7.51602	72	-	44	1974-09-22	1974-09-23	POSITIVO	POSITIVO	POSITIVO	BUBAO + ON
368	B3	1964	PE	2605301	EXU	EXU	ST. SERRA JOAO ZUMBA	SERRA JOAO ZUMBA	POSITIVO	-39.7482	-7.51602	73	CURA		2019-10-26	2019-10-27	POSITIVO	POSITIVO	POSITIVO
78	B1	1953	PE	2605301	EXU	EXU	ST. SÃO JOAQUIM BATISTA	SERRA JOAQUIM BATISTA	POSITIVO	-39.7482	-7.51602	74		2
357	B3	1964	PE	2605301	EXU	EXU	ST. SERRA JOSE JUVINO	SERRA JOSE JUVINO	SUSPEITO	-39.7482	-7.51602	75	CURA		2019-11-23	2019-11-26	SUSPEITO	SUSPEITO	NEGATIVO
755	B3	1974	PE	2605301	EXU	EXU	ST. SANTO JOSE NELO	SERRA JOSE NELO	POSITIVO	-39.7482	-7.51602	76	-	14	1974-09-05	1974-09-06	POSITIVO	POSITIVO	-	BUBAO C/E	39.5
8	B1	1945	PE	2605301	EXU	EXU	SERRA LAGOA DAS PEDRAS	SERRA LAGOA DOS PEDROS	POSITIVO	-39.7482	-7.51602	77		7
731	B3	1969	PE	2605301	EXU	EXU	ST. SERRA MANOEL CATOLE	SERRA MANOEL CATOLE	POSITIVO	-39.7482	-7.51602	78	CURA	27	2019-09-25	2019-09-28	POSITIVO	SUSPEITO	NEGATIVO	BUBAO C/E
565	B3	1968	PE	2605301	EXU	EXU	ST. SERRA MANOEL CATOLE	SERRA MANOEL CATOLE	POSITIVO	-39.7482	-7.51602	79	CURA		2019-09-02	2019-09-04	SUSPEITO	SUSPEITO	POSITIVO	BUB. SANG.
523	B3	1968	PE	2605301	EXU	EXU	ST. SERRA MANOEL CATOLE	SERRA MANOEL CATOLE	SUSPEITO	-39.7482	-7.51602	80	CURA		2019-10-24	2019-10-25	SUSPEITO	SUSPEITO	NEGATIVO	SANGUE BUBAO
566	B3	1968	PE	2605301	EXU	EXU	ST. SERRA MANOEL CATOLE	SERRA MANOEL CATOLE	POSITIVO	-39.7482	-7.51602	81	CURA		2019-09-05	2019-09-06	SUSPEITO	SUSPEITO	POSITIVO	BUB. SANG.
860	B3	1974	PE	2605301	EXU	EXU	ST. MORADA NOVA	SERRA MORADA NOVA	POSITIVO	-39.7482	-7.51602	82	OBITO	22	1974-06-19	1974-06-21	POSITIVO	-	-	DEDO
753	B3	1974	PE	2605301	EXU	EXU	ST. SANTO MUNDO NOVO	SERRA MUNDO NOVO	POSITIVO	-39.7482	-7.51602	83	-	9	1974-08-15	1974-08-16	POSITIVO	POSITIVO	POSITIVO	SANG. BUB I/D	39.9
40	B1	1952	PE	2605301	EXU	EXU	ST. SERRA QUEIMADA GRANDE	SERRA QUEIMADA GRANDE	POSITIVO	-39.7482	-7.51602	84		18
545	B3	1968	PE	2605301	EXU	EXU	ST. SÃO SALVADOR	SERRA SALVADOR	POSITIVO	-39.7482	-7.51602	85	CURA		2019-09-16	2019-09-17	SUSPEITO	SUSPEITO	POSITIVO	BUBAO O/N
522	B3	1968	PE	2605301	EXU	EXU	ST. SERRA SANTA MARTA	SERRA SANTA MARTA	SUSPEITO	-39.7482	-7.51602	86	CURA		2019-10-23	2019-10-25	SUSPEITO	SUSPEITO	NEGATIVO	BUBAO
733	B3	1969	PE	2605301	EXU	EXU	ST. SERRA SANTA MARTA	SERRA SANTA MARTA	POSITIVO	-39.7482	-7.51602	87	CURA		2019-10-02	2019-10-03	POSITIVO	SUSPEITO	NEGATIVO
506	B3	1967	PE	2605301	EXU	EXU	ST. SERRA SERRINHA	SERRA SERRINHA	POSITIVO	-39.7482	-7.51602	88	CURA		2019-10-21	2019-10-22	SUSPEITO	SUSPEITO	POSITIVO	SANG. BUBAO (+)
350	B3	1964	PE	2605301	EXU	EXU	ST. SERRA SOLIDAO	SERRA SOLIDAO	POSITIVO	-39.7482	-7.51602	89	CURA		2019-09-21	2019-09-26	POSITIVO	POSITIVO	POSITIVO
818	B3	1975	PE	2605301	EXU	EXU	ST. ACARAI	ST. ACARAI	POSITIVO	-39.7482	-7.51602	90	-		1975-10-02	1975-10-04	POSITIVO	-	-
262	B3	1965	PE	2605301	EXU	EXU	ST. ALAGOINHA	ST. ALAGOINHA	POSITIVO	-39.7482	-7.51602	91	CURA		2019-05-23	2019-05-29	POSITIVO	POSITIVO	POSITIVO
356	B3	1967	PE	2605301	EXU	EXU	ST. ALAGOINHA	ST. ALAGOINHA	SUSPEITO	-39.7482	-7.51602	92	CURA		2019-09-08	2019-09-14	SUSPEITO	SUSPEITO	NEGATIVO
344	B3	1964	PE	2605301	EXU	EXU	ST. ALTINHO	ST. ALTINHO	POSITIVO	-39.7482	-7.51602	93	CURA		2019-11-06	2019-11-07	POSITIVO	POSITIVO	POSITIVO
479	B3	1965	PE	2605301	EXU	EXU	ST. ALTINHO	ST. ALTINHO	SUSPEITO	-39.7482	-7.51602	94	CURA		2019-10-14	2019-10-15	SUSPEITO	SUSPEITO	NEGATIVO
822	B3	1974	PE	2605301	EXU	EXU	ST. ALTO DO FERREIRO	ST. ALTO DO FERREIRO	POSITIVO	-39.7482	-7.51602	95	-	10	1975-10-21	1975-10-24	POSITIVO	POSITIVO	POSITIVO	BUBAO + ON
547	B3	1968	PE	2605301	EXU	EXU	ST. ARACAJU	ST. ARACAJU	POSITIVO	-39.7482	-7.51602	96	CURA		2019-09-18	2019-09-19	SUSPEITO	SUSPEITO	POSITIVO	BUBAO O/N
517	B3	1968	PE	2605301	EXU	EXU	ST. AREIA BRANCA	ST. AREIA BRANCA	SUSPEITO	-39.7482	-7.51602	97	CURA		2019-10-13	2019-10-14	SUSPEITO	SUSPEITO	NEGATIVO
702	B3	1969	PE	2605301	EXU	EXU	ST. BADRECI	ST. BADRECI	POSITIVO	-39.7482	-7.51602	98	OBITO	69	2019-07-15	2019-07-17	SUSPEITO	SUSPEITO	POSITIVO	BUBAO C/E+ O/N
763	B3	1975	PE	2605301	EXU	EXU	ST. BADRECI	ST. BADRECI	POSITIVO	-39.7482	-7.51602	99	-		1975-08-14	1975-08-18	POSITIVO	-	-
327	B3	1964	PE	2605301	EXU	EXU	ST. BAIXA DA UMBURANA	ST. BAIXA DA UMBURANA	SUSPEITO	-39.7482	-7.51602	100	CURA		2019-10-14	2019-10-16	SUSPEITO	SUSPEITO	NEGATIVO
359	B3	1964	PE	2605301	EXU	EXU	ST. BAIXA DA UMBURANA	ST. BAIXA DA UMBURANA	SUSPEITO	-39.7482	-7.51602	101	CURA		2019-10-14	2019-10-16	SUSPEITO	SUSPEITO	NEGATIVO
460	B3	1964	PE	2605301	EXU	EXU	ST. BAIXA DA UMBURANA	ST. BAIXA DA UMBURANA	SUSPEITO	-39.7482	-7.51602	102	CURA		2019-10-17	2019-10-17	SUSPEITO	SUSPEITO	PREJUDICADO
483	B3	1964	PE	2605301	EXU	EXU	ST. BAIXA DA UMBURANA	ST. BAIXA DA UMBURANA	SUSPEITO	-39.7482	-7.51602	103	CURA		2019-10-17	2019-10-17	SUSPEITO	SUSPEITO	NEGATIVO
76	B1	1964	PE	2605301	EXU	EXU	ST. BAIXA DA UMBURANA	ST. BAIXA DA UMBURANA	POSITIVO	-39.7482	-7.51602	104		5
354	B3	1964	PE	2605301	EXU	EXU	ST. BAIXA FUNDA	ST. BAIXA FUNDA	SUSPEITO	-39.7482	-7.51602	105	CURA		2019-10-29	2019-11-08	SUSPEITO	SUSPEITO	NEGATIVO
540	B3	1968	PE	2605301	EXU	EXU	ST. BAIXA FUNDA	ST. BAIXA FUNDA	POSITIVO	-39.7482	-7.51602	106	CURA		2019-09-06	2019-09-12	SUSPEITO	SUSPEITO	POSITIVO	BUBAO O/N
551	B3	1968	PE	2605301	EXU	EXU	ST. BAIXIO VELHO	ST. BAIXIO VELHO	SUSPEITO	-39.7482	-7.51602	107	CURA		2019-09-20	2019-09-22	SUSPEITO	SUSPEITO	NEGATIVO	SANGUE BUBAO
18	B1	1950	PE	2605301	EXU	EXU	ST. BARRACAO	ST. BARRACAO	POSITIVO	-39.7482	-7.51602	108		4
66	B1	1946	PE	2605301	EXU	EXU	ST. BARRACAO	ST. BARRACAO	POSITIVO	-39.7482	-7.51602	109		7
866	B3	1971	PE	2605301	EXU	EXU	ST. BANANEIRA	ST. BARRINHA	POSITIVO	-39.7482	-7.51602	110	-	31	1971-07-23	1971-07-27	POSITIVO	-	-	SANG. BUB C/E	39.3
524	B3	1968	PE	2605301	EXU	EXU	ST. BARROS	ST. BARROS	POSITIVO	-39.7482	-7.51602	111	CURA		2019-10-24	2019-10-25	SUSPEITO	SUSPEITO	POSITIVO	BUB. Y+
348	B3	1964	PE	2605301	EXU	EXU	ST. BARROS	ST. BARROS	SUSPEITO	-39.7482	-7.51602	112	CURA		2019-11-10	2019-11-11	SUSPEITO	SUSPEITO	NEGATIVO
878	B3	1971	PE	2605301	EXU	EXU	ST. BATEDOR	ST. BATEDOR	POSITIVO	-39.7482	-7.51602	113	-	6	1971-05-05	1971-05-08	POSITIVO	-	-	BUBAO C/E	37
742	B3	1970	PE	2605301	EXU	EXU	ST. BATEDOR	ST. BATEDOR	POSITIVO	-39.7482	-7.51602	114	CURA	1.8	2019-08-31	2019-09-02	POSITIVO	SUSPEITO	NEGATIVO	SANG. BUB C/D
7	B1	1951	PE	2605301	EXU	EXU	ST. BATENTES	ST. BATENTES	POSITIVO	-39.7482	-7.51602	115		17
762	B3	1975	PE	2605301	EXU	EXU	ST. BATENTE	ST. BATENTES	POSITIVO	-39.7482	-7.51602	116	-		1975-08-15	1975-08-17	POSITIVO	-	-
557	B3	1968	PE	2605301	EXU	EXU	ST. BATENTE	ST. BATENTES	SUSPEITO	-39.7482	-7.51602	117	CURA	3	2019-08-08	2019-08-10	SUSPEITO	SUSPEITO	NEGATIVO	BUBAO C/E	38.5
85	B1	1946	PE	2605301	EXU	EXU	ST. BATENTES	ST. BATENTES	POSITIVO	-39.7482	-7.51602	118		27
826	B3	1975	PE	2605301	EXU	EXU	ST. BELEZA	ST. BELEZA	POSITIVO	-39.7482	-7.51602	119	-		1975-03-14	1975-03-16	POSITIVO	-	-
564	B3	1968	PE	2605301	EXU	EXU	ST. BENDITO	ST. BENDITO	POSITIVO	-39.7482	-7.51602	120	CURA		2019-09-01	2019-09-02	SUSPEITO	SUSPEITO	POSITIVO	sang. Bub O/N
760	B3	1974	PE	2605301	EXU	EXU	ST. SÃO BOI MORTO	ST. BOI MORTO	POSITIVO	-39.7482	-7.51602	121	-		1974-09-29	1974-09-30	POSITIVO	-	-
798	B3	1975	PE	2605301	EXU	EXU	ST. BOI MORTO	ST. BOI MORTO	POSITIVO	-39.7482	-7.51602	122	-		1975-09-07	1975-09-08	POSITIVO	POSITIVO	-
749	B3	1974	PE	2605301	EXU	EXU	ST. BREJO SANTO INACIO	ST. BREJO SANTO INACIO	POSITIVO	-39.7482	-7.51602	123	-	9	1974-07-25	1974-07-26	POSITIVO	POSITIVO	POSITIVO	BUBAO I/D	39.5
857	B3	1973	PE	2605301	EXU	EXU	ST. B. SANTO INACIO	ST. BREJO SANTO INACIO	POSITIVO	-39.7482	-7.51602	124	-	5	1973-10-11	1973-10-13	POSITIVO	-	-	BUBAO C/D	37
750	B3	1974	PE	2605301	EXU	EXU	ST. BREJO SANTO INACIO	ST. BREJO SANTO INACIO	POSITIVO	-39.7482	-7.51602	125	-		1974-07-31	1974-08-01	POSITIVO	POSITIVO	-
858	B3	1973	PE	2605301	EXU	EXU	ST. B. SANTO INACIO	ST. BREJO SANTO INACIO	POSITIVO	-39.7482	-7.51602	126	-	8	1973-10-12	1973-10-15	POSITIVO	-	-	BUBAO C/D	38
747	B3	1974	PE	2605301	EXU	EXU	ST. BREJO SANTO INACIO	ST. BREJO SANTO INACIO	POSITIVO	-39.7482	-7.51602	127	-		1974-07-20	1974-07-21	POSITIVO	POSITIVO	POSITIVO
254	B3	1964	PE	2605301	EXU	EXU	ST. BUGAO	ST. BUGAO	POSITIVO	-39.7482	-7.51602	128	CURA		2019-12-16	2019-12-18	POSITIVO	SUSPEITO	NEGATIVO
503	B3	1967	PE	2605301	EXU	EXU	ST. BUGAO	ST. BUGAO	POSITIVO	-39.7482	-7.51602	129	CURA		2019-10-27	2019-10-28	SUSPEITO	SUSPEITO	POSITIVO	SANG. (+) BUBAO (+)
505	B3	1965	PE	2605301	EXU	EXU	ST. BUGAO	ST. BUGAO	SUSPEITO	-39.7482	-7.51602	130	CURA		2019-09-17	2019-09-22	SUSPEITO	SUSPEITO	NEGATIVO
25	B1	1950	PE	2605301	EXU	EXU	ST. BUGAO	ST. BUGAO	POSITIVO	-39.7482	-7.51602	131		9
707	B3	1969	PE	2605301	EXU	EXU	ST. BUGAO	ST. BUGAO	SUSPEITO	-39.7482	-7.51602	132	CURA	2	2019-08-10	2019-08-12	SUSPEITO	SUSPEITO	NEGATIVO	BUBAO	38.8
827	B3	1975	PE	2605301	EXU	EXU	ST. CACIMBAS	ST. CACIMBAS	POSITIVO	-39.7482	-7.51602	133	-		1975-03-20	1975-03-31	POSITIVO	-	-
370	B3	1964	PE	2605301	EXU	EXU	ST. CACIMBAS	ST. CACIMBAS	POSITIVO	-39.7482	-7.51602	134	CURA		2019-11-02	2019-11-04	POSITIVO	POSITIVO	POSITIVO
324	B3	1967	PE	2605301	EXU	EXU	ST. CACIMBINHA	ST. CACIMBINHA	SUSPEITO	-39.7482	-7.51602	135	CURA	26	2019-06-19	2019-06-21	SUSPEITO	SUSPEITO	NEGATIVO	sang. Bub C/D
61	B1	1952	PE	2605301	EXU	EXU	ST. CAGADO	ST. CAGADO	POSITIVO	-39.7482	-7.51602	136		6
65	B1	1952	PE	2605301	EXU	EXU	ST. CAGADO	ST. CAGADO	POSITIVO	-39.7482	-7.51602	137		6
477	B3	1964	PE	2605301	EXU	EXU	ST. CAGADO	ST. CAGADO	SUSPEITO	-39.7482	-7.51602	138	CURA		2019-10-04	2019-10-06	SUSPEITO	SUSPEITO	NEGATIVO
819	B3	1975	PE	2605301	EXU	EXU	ST. CAITETU	ST. CAITITU	POSITIVO	-39.7482	-7.51602	139	-		1975-10-04	1975-10-05	POSITIVO	-	-
462	B3	1964	PE	2605301	EXU	EXU	ST. CAJUEIRO	ST. CAJUEIRO	SUSPEITO	-39.7482	-7.51602	140	CURA		2019-10-19	2019-10-20	SUSPEITO	SUSPEITO	PREJUDICADO
831	B3	1975	PE	2605301	EXU	EXU	ST. CAMPINA GRANDE	ST. CAMPINA	POSITIVO	-39.7482	-7.51602	141	-		1975-08-02	1975-08-05	POSITIVO	-	-
361	B3	1964	PE	2605301	EXU	EXU	ST. CAMPO GRANDE	ST. CAMPO GRANDE	SUSPEITO	-39.7482	-7.51602	142	CURA		2019-11-20	2019-11-28	SUSPEITO	SUSPEITO	NEGATIVO
72	B1	1952	PE	2605301	EXU	EXU	ST. CANA BRAVA	ST. CANA BRAVA	POSITIVO	-39.7482	-7.51602	143		5
256	B3	1964	PE	2605301	EXU	EXU	ST. CANA MANSA	ST. CANA MANSA	POSITIVO	-39.7482	-7.51602	144	CURA		2019-11-06	2019-11-09	POSITIVO	POSITIVO	POSITIVO
264	B3	1967	PE	2605301	EXU	EXU	ST. CANTINHO	ST. CANTINHO	SUSPEITO	-39.7482	-7.51602	145	CURA		2019-10-01	2019-10-05	SUSPEITO	SUSPEITO	NEGATIVO	BUBAO
49	B1	1946	PE	2605301	EXU	EXU	ST. CANTINHO	ST. CANTINHO	POSITIVO	-39.7482	-7.51602	146		6
745	B3	1970	PE	2605301	EXU	EXU	ST. CANTO ALEGRE	ST. CANTO ALEGRE	POSITIVO	-39.7482	-7.51602	147	CURA	3	2019-12-27	2019-12-29	POSITIVO	SUSPEITO	NEGATIVO	BUBAO
537	B3	1968	PE	2605301	EXU	EXU	ST. CARAIBA DO AVELINO	ST. CARAIBA DO AVELINO	POSITIVO	-39.7482	-7.51602	148	CURA		2019-10-02	2019-10-03	SUSPEITO	SUSPEITO	POSITIVO	SANGUE BUBAO
534	B3	1968	PE	2605301	EXU	EXU	ST. CARAIBA DO GERVASIO	ST. CARAIBA DO GERVASIO	POSITIVO	-39.7482	-7.51602	149	CURA		2019-09-29	2019-10-02	SUSPEITO	SUSPEITO	POSITIVO	sang. Bub O/N
756	B3	1974	PE	2605301	EXU	EXU	ST. SANTO CARNAUBAIBA	ST. CARNAUBA	POSITIVO	-39.7482	-7.51602	150	-	2.6	1974-09-11	1974-09-14	POSITIVO	POSITIVO	-	BUBAO I/E	38.5
556	B3	1968	PE	2605301	EXU	EXU	ST. CARRANCUDO	ST. CARRANCUDO	POSITIVO	-39.7482	-7.51602	151	CURA		2019-08-03	2019-08-05	SUSPEITO	SUSPEITO	POSITIVO	BUB O/N SANG. O/N
856	B3	1973	PE	2605301	EXU	EXU	ST. CATOLE	ST. CATOLE	POSITIVO	-39.7482	-7.51602	152	-		1973-09-17	1973-09-26	POSITIVO	-	-
37	B1	1964	PE	2605301	EXU	EXU	ST. CEDRO	ST. CEDRO	POSITIVO	-39.7482	-7.51602	153		2
41	B1	1964	PE	2605301	EXU	EXU	ST. CEDRO	ST. CEDRO	POSITIVO	-39.7482	-7.51602	154		7
345	B3	1964	PE	2605301	EXU	EXU	ST. CEDRO	ST. CEDRO	SUSPEITO	-39.7482	-7.51602	155	CURA		2019-09-25	2019-09-28	SUSPEITO	SUSPEITO	NEGATIVO
770	B3	1975	PE	2605301	EXU	EXU	ST. CEDRO	ST. CEDRO	POSITIVO	-39.7482	-7.51602	156	-		1975-08-24	1975-08-25	POSITIVO	-	-
364	B3	1964	PE	2605301	EXU	EXU	ST. CEDRO	ST. CEDRO	SUSPEITO	-39.7482	-7.51602	157	CURA		2019-09-27	2019-09-28	SUSPEITO	SUSPEITO	NEGATIVO
329	B3	1964	PE	2605301	EXU	EXU	ST. CEDRO	ST. CEDRO	SUSPEITO	-39.7482	-7.51602	158	CURA		2019-11-26	2019-12-06	SUSPEITO	SUSPEITO	NEGATIVO
703	B3	1969	PE	2605301	EXU	EXU	ST. CEDRO	ST. CEDRO	SUSPEITO	-39.7482	-7.51602	159	CURA	15	2019-07-18	2019-07-19	SUSPEITO	SUSPEITO	NEGATIVO	BUBAO I/E
15	B1	1964	PE	2605301	EXU	EXU	ST. CHAPADA	ST. CHAPADA	POSITIVO	-39.7482	-7.51602	160		11
318	B3	1964	PE	2605301	EXU	EXU	ST. CHAPADA	ST. CHAPADA	SUSPEITO	-39.7482	-7.51602	161	CURA		2019-12-10	2019-12-15	SUSPEITO	SUSPEITO	NEGATIVO
549	B3	1968	PE	2605301	EXU	EXU	ST. CHAPADA	ST. CHAPADA	SUSPEITO	-39.7482	-7.51602	162	CURA		2019-09-20	2019-09-20	SUSPEITO	SUSPEITO	NEGATIVO	BUBAO
696	B3	1969	PE	2605301	EXU	EXU	ST. CHAPADA	ST. CHAPADA	SUSPEITO	-39.7482	-7.51602	163	CURA	10	2019-01-16	2019-01-20	SUSPEITO	SUSPEITO	NEGATIVO	BUBAO C/D	37.8
960	B4	1976	PE	2605301	EXU	EXU	ST. CHAPADA	ST. CHAPADA	NEGATIVO	-39.7482	-7.51602	164	-		1975-12-18	1975-12-22				BUBAO
263	B3	1964	PE	2605301	EXU	EXU	ST. CHAPADA	ST. CHAPADA	POSITIVO	-39.7482	-7.51602	165	CURA		2019-10-09	2019-10-10	POSITIVO	POSITIVO	POSITIVO
542	B3	1968	PE	2605301	EXU	EXU	ST. CHAPADA	ST. CHAPADA	SUSPEITO	-39.7482	-7.51602	166	CURA		2019-09-11	2019-09-13	SUSPEITO	SUSPEITO	NEGATIVO	BUBAO SANGUE
539	B3	1968	PE	2605301	EXU	EXU	ST. CHAPADA	ST. CHAPADA	POSITIVO	-39.7482	-7.51602	167	CURA		2019-09-06	2019-09-07	SUSPEITO	SUSPEITO	POSITIVO	BUB. O/N SANG. O/N
854	B3	1975	PE	2605301	EXU	EXU	ST. CHAPADA	ST. CHAPADA	POSITIVO	-39.7482	-7.51602	168	-		1975-12-18	1975-12-22	POSITIVO	-	-
508	B3	1964	PE	2605301	EXU	EXU	ST. CHAPADA	ST. CHAPADA	POSITIVO	-39.7482	-7.51602	169	CURA		2019-10-09	2019-10-10	POSITIVO	POSITIVO	POSITIVO
253	B3	1964	PE	2605301	EXU	EXU	ST. CHAPADA DA LAGOINHA	ST. CHAPADA DA LAGOINHA	POSITIVO	-39.7482	-7.51602	170	CURA		2019-09-25	2019-09-28	POSITIVO	POSITIVO	POSITIVO
21	B1	1967	PE	2605301	EXU	EXU	ST. CHAPADA DA LAGOINHA	ST. CHAPADA DA LAGOINHA	POSITIVO	-39.7482	-7.51602	171		23						Sang (-) Bulb (+)
12	B1	1949	PE	2605301	EXU	EXU	ST. CHAPADA DA UNIAO	ST. CHAPADA DA UNIAO	POSITIVO	-39.7482	-7.51602	172		29
57	B1	1948	PE	2605301	EXU	EXU	ST. COLONIA	ST. COLONIA	POSITIVO	-39.7482	-7.51602	173		8
773	B3	1975	PE	2605301	EXU	EXU	ST. COLONIA	ST. COLONIA	POSITIVO	-39.7482	-7.51602	174	-		1975-08-27	1975-08-29	POSITIVO	-	-
698	B3	1969	PE	2605301	EXU	EXU	ST. COQUEIRO	ST. COQUEIRO	SUSPEITO	-39.7482	-7.51602	175	CURA		2019-02-15	2019-02-20	SUSPEITO	SUSPEITO	NEGATIVO	BUBAO
87	B1	1964	PE	2605301	EXU	EXU	ST. CURICACA	ST. CURICACA	POSITIVO	-39.7482	-7.51602	176		25
509	B3	1964	PE	2605301	EXU	EXU	ST. CURIACA	ST. CURICACA	POSITIVO	-39.7482	-7.51602	177	CURA		2019-09-30	2019-10-07	POSITIVO	POSITIVO	POSITIVO
782	B3	1975	PE	2605301	EXU	EXU	ST. DIONISIO	ST. DIONISIO	POSITIVO	-39.7482	-7.51602	178	-		1975-08-29	1975-09-02	POSITIVO	-	-
946	B4	1975	PE	2605301	EXU	EXU	ST. DIONISIO	ST. DIONISIO	SUSPEITO	-39.7482	-7.51602	179	-		1975-08-29	1975-09-03				BUBAO
783	B3	1975	PE	2605301	EXU	EXU	ST. DIONISIO	ST. DIONISIO	POSITIVO	-39.7482	-7.51602	180	-		1975-09-02	1975-09-05	POSITIVO	-	-
815	B3	1975	PE	2605301	EXU	EXU	ST. DIONISIO	ST. DIONISIO	POSITIVO	-39.7482	-7.51602	181	-		1975-09-20	1975-09-29	POSITIVO	-	-
60	B1	1948	PE	2605301	EXU	EXU	ST. DIONIZIO	ST. DIONISIO	POSITIVO	-39.7482	-7.51602	182		2
526	B3	1968	PE	2605301	EXU	EXU	ST. DUAS PEDRAS	ST. DUAS PEDRAS	SUSPEITO	-39.7482	-7.51602	183	CURA		2019-09-23	2019-09-29	SUSPEITO	SUSPEITO	NEGATIVO	BUBAO
257	B3	1964	PE	2605301	EXU	EXU	ST. ENGENHO VELHO	ST. ENGENHO VELHO	SUSPEITO	-39.7482	-7.51602	184	CURA		2019-10-28	2019-10-29	SUSPEITO	SUSPEITO	NEGATIVO
751	B3	1974	PE	2605301	EXU	EXU	ST. SANTO CAMINHO VELHO	ST. ENGENHO VELHO	POSITIVO	-39.7482	-7.51602	185	-	33	1974-07-31	1974-08-01	POSITIVO	POSITIVO	-	BUBAO A/E	39.8
863	B3	1971	PE	2605301	EXU	EXU	ST. ENGENHO VELHO	ST. ENGENHO VELHO	POSITIVO	-39.7482	-7.51602	186	-	16	1971-05-23	1971-06-05	POSITIVO	-	-	BUBAO I/D	38.4
555	B3	1968	PE	2605301	EXU	EXU	ST. ENGENHO VELHO	ST. ENGENHO VELHO	POSITIVO	-39.7482	-7.51602	187	CURA		2019-07-27	2019-07-30	SUSPEITO	SUSPEITO	POSITIVO
738	B3	1970	PE	2605301	EXU	EXU	ST. ENTRE MONTES	ST. ENTRE MONTES	POSITIVO	-39.7482	-7.51602	188	CURA		2019-01-04	2019-01-04	POSITIVO	SUSPEITO	NEGATIVO
805	B3	1975	PE	2605301	EXU	EXU	ST. ENTRE MONTES	ST. ENTRE MONTES	POSITIVO	-39.7482	-7.51602	189	-		1975-09-21	1975-09-22	POSITIVO	POSITIVO	-
322	B3	1964	PE	2605301	EXU	EXU	ST. ESPALHADO	ST. ESPALHADO	SUSPEITO	-39.7482	-7.51602	190	CURA		2019-10-31	2019-11-03	SUSPEITO	SUSPEITO	NEGATIVO
876	B3	1972	PE	2605301	EXU	EXU	ST. ESPALHADO	ST. ESPALHADO	POSITIVO	-39.7482	-7.51602	191	-	8	1972-06-18	1972-06-20	POSITIVO	-	-	BUBAO C/E	38.2
830	B3	1975	PE	2605301	EXU	EXU	ST. ESPERANCA	ST. ESPERANCA	POSITIVO	-39.7482	-7.51602	192	-		1975-07-30	1975-08-03	POSITIVO	-	-
363	B3	1964	PE	2605301	EXU	EXU	ST. EXU VELHO	ST. EXU VELHO	SUSPEITO	-39.7482	-7.51602	193	CURA		2019-10-28	2019-11-01	SUSPEITO	SUSPEITO	NEGATIVO
757	B3	1974	PE	2605301	EXU	EXU	ST. EXU	ST. EXU VELHO	POSITIVO	-39.7482	-7.51602	194	-	12	1974-09-14	1974-09-21	POSITIVO	POSITIVO	-	BUBAO A/E	38
560	B3	1968	PE	2605301	EXU	EXU	ST. GADELHA	ST. GADELHA	POSITIVO	-39.7482	-7.51602	195	CURA	12	2019-08-18	2019-08-19	SUSPEITO	SUSPEITO	POSITIVO	BUBAO I/E+YO/N	39.8
521	B3	1968	PE	2605301	EXU	EXU	ST. GADELHA	ST. GADELHA	SUSPEITO	-39.7482	-7.51602	196	CURA		1968-10-20	2019-10-22	SUSPEITO	SUSPEITO	NEGATIVO	SANGUE BUBAO
562	B3	1968	PE	2605301	EXU	EXU	ST. GADELHA	ST. GADELHA	SUSPEITO	-39.7482	-7.51602	197	CURA	7	2019-08-27	2019-08-28	SUSPEITO	SUSPEITO	NEGATIVO	SANG. BULB.	40.6
729	B3	1969	PE	2605301	EXU	EXU	ST. GAMBA	ST. GAMBA	POSITIVO	-39.7482	-7.51602	198	CURA		2019-09-05	2019-09-07	POSITIVO	SUSPEITO	POSITIVO	SANG. BULB. O/N
14	B1	1948	PE	2605301	EXU	EXU	ST. GAMELEIRA	ST. GAMELEIRA	POSITIVO	-39.7482	-7.51602	199		29
42	B1	1948	PE	2605301	EXU	EXU	ST. GAMELEIRA	ST. GAMELEIRA	POSITIVO	-39.7482	-7.51602	200		16
874	B3	1971	PE	2605301	EXU	EXU	ST. GAMELEIRA	ST. GAMELEIRA	POSITIVO	-39.7482	-7.51602	201	-	20	1971-11-20	1971-11-29	POSITIVO	-	-	SANG. BUB. A/E	38.4
737	B3	1969	PE	2605301	EXU	EXU	ST. GAMELEIRA	ST. GAMELEIRA	SUSPEITO	-39.7482	-7.51602	202	CURA		2019-12-27	2019-12-28	SUSPEITO	SUSPEITO	NEGATIVO
485	B3	1967	PE	2605301	EXU	EXU	ST. GAMELEIRA	ST. GAMELEIRA	POSITIVO	-39.7482	-7.51602	203	CURA	6	2019-09-27	2019-09-30	SUSPEITO	SUSPEITO	POSITIVO	BUBAO C/D	39
828	B3	1975	PE	2605301	EXU	EXU	ST. GAMELEIRA	ST. GAMELEIRA	POSITIVO	-39.7482	-7.51602	204	-		1975-03-28	1975-04-02	POSITIVO	-	-
516	B3	1968	PE	2605301	EXU	EXU	ST. GRAVATA	ST. GRAVATA	SUSPEITO	-39.7482	-7.51602	205	CURA		2019-10-09	2019-10-10	SUSPEITO	SUSPEITO	NEGATIVO	BUBAO
32	B1	1951	PE	2605301	EXU	EXU	ST. GRAVATA	ST. GRAVATA	POSITIVO	-39.7482	-7.51602	206		2
35	B1	1951	PE	2605301	EXU	EXU	ST. GRAVATA	ST. GRAVATA	POSITIVO	-39.7482	-7.51602	207		1
865	B3	1971	PE	2605301	EXU	EXU	ST. GRITADEIRA	ST. GRITADEIRA	POSITIVO	-39.7482	-7.51602	208	-		1971-07-25	1971-07-25	POSITIVO	-	-	BUBAO
928	B4	1975	PE	2605301	EXU	EXU	ST. GRITADEIRA	ST. GRITADEIRA	SUSPEITO	-39.7482	-7.51602	209	-		1975-08-14	-				BUBAO
796	B3	1975	PE	2605301	EXU	EXU	ST. JOSE PEDRO	ST. JOSE PEDRO	POSITIVO	-39.7482	-7.51602	210	-		1975-09-07	1975-09-11	POSITIVO	POSITIVO	-
709	B3	1969	PE	2605301	EXU	EXU	ST. JUA	ST. JUA	SUSPEITO	-39.7482	-7.51602	211	CURA	11	2019-08-03	2019-08-14	SUSPEITO	SUSPEITO	NEGATIVO	SANG. BUB. C/E	38.5
84	B1	1945	PE	2605301	EXU	EXU	SITIO JUA	ST. JUA	POSITIVO	-39.7482	-7.51602	212		13
700	B3	1969	PE	2605301	EXU	EXU	ST. JUCA	ST. JUCA	SUSPEITO	-39.7482	-7.51602	213	CURA	4	2019-07-01	2019-07-03	SUSPEITO	SUSPEITO	NEGATIVO	BUBAO C/E	38
743	B3	1970	PE	2605301	EXU	EXU	ST. JURUBEBA	ST. JURUBEBA	POSITIVO	-39.7482	-7.51602	214	CURA	1.6	2019-09-01	2019-09-03	POSITIVO	SUSPEITO	NEGATIVO	BUBAO	38.3
504	B3	1965	PE	2605301	EXU	EXU	ST. LAGOA DA CORONHA	ST. LAGOA DA CORONHA	POSITIVO	-39.7482	-7.51602	215	CURA		2019-08-07	2019-08-08	POSITIVO	POSITIVO	POSITIVO
728	B3	1969	PE	2605301	EXU	EXU	ST. LAGOA DE DENTRO	ST. LAGOA DE DENTRO	POSITIVO	-39.7482	-7.51602	216	CURA		2019-09-02	2019-09-04	POSITIVO	SUSPEITO	NEGATIVO	SANGUE BUBAO
261	B3	1967	PE	2605301	EXU	EXU	ST. LAGOA DO OURO	ST. LAGOA DO OURO	POSITIVO	-39.7482	-7.51602	217	CURA		2019-10-15	2019-10-17	SUSPEITO	SUSPEITO	POSITIVO
967	B4	1975	PE	2605301	EXU	EXU	ST. LAGOA DO OURO	ST. LAGOA DO OURO	POSITIVO	-39.7482	-7.51602	218	-		1975-09-30	1975-10-02				BUBAO
461	B3	1967	PE	2605301	EXU	EXU	ST. LAGOA DO OURO	ST. LAGOA DO OURO	POSITIVO	-39.7482	-7.51602	219	CURA		2019-10-15	2019-10-16	SUSPEITO	SUSPEITO	POSITIVO	BUBAO
475	B3	1967	PE	2605301	EXU	EXU	ST. LAGOA DO OURO	ST. LAGOA DO OURO	POSITIVO	-39.7482	-7.51602	220	CURA		2019-10-15	2019-10-16	SUSPEITO	SUSPEITO	POSITIVO
71	B1	1967	PE	2605301	EXU	EXU	ST. LAGOA DO OURO	ST. LAGOA DO OURO	POSITIVO	-39.7482	-7.51602	221								SANG. BUBAO (PUST.)
918	B4	1975	PE	2605301	EXU	EXU	ST. LAGOA GRANDE	ST. LAGOA GRANDE	POSITIVO	-39.7482	-7.51602	222	-		1975-08-04	1975-08-07				BUBAO
799	B3	1975	PE	2605301	EXU	EXU	ST. LAGOA SECA	ST. LAGOA SECA	POSITIVO	-39.7482	-7.51602	223	-		1975-09-13	1975-09-17	POSITIVO	POSITIVO	-
748	B3	1974	PE	2605301	EXU	EXU	ST. LAGOINHA	ST. LAGOINHA	POSITIVO	-39.7482	-7.51602	224	-	29	1974-07-21	1974-07-21	POSITIVO	POSITIVO	-	BUBAO C/D	38
538	B3	1968	PE	2605301	EXU	EXU	ST. LAJES	ST. LAJES	SUSPEITO	-39.7482	-7.51602	225	CURA		2019-10-03	2019-10-04	SUSPEITO	SUSPEITO	NEGATIVO	BUBAO
515	B3	1968	PE	2605301	EXU	EXU	ST. LAJES	ST. LAJES	SUSPEITO	-39.7482	-7.51602	226	CURA		2019-10-05	2019-10-06	SUSPEITO	SUSPEITO	NEGATIVO	SANGUE BUBAO
525	B3	1968	PE	2605301	EXU	EXU	ST. LAJES	ST. LAJES	POSITIVO	-39.7482	-7.51602	227	CURA		2019-09-21	2019-09-24	SUSPEITO	SUSPEITO	POSITIVO	BUBAO +Y SANG.
536	B3	1968	PE	2605301	EXU	EXU	ST. LAJES	ST. LAJES	SUSPEITO	-39.7482	-7.51602	228	CURA		2019-10-02	2019-10-03	SUSPEITO	SUSPEITO	NEGATIVO	BUBAO
46	B1	1945	PE	2605301	EXU	EXU	ST. LAJES	ST. LAJES	POSITIVO	-39.7482	-7.51602	229		3
814	B3	1975	PE	2605301	EXU	EXU	ST. LAUREANO	ST. LAUREANO	POSITIVO	-39.7482	-7.51602	230	-		1975-09-28	1975-09-25	POSITIVO	-	-
465	B3	1967	PE	2605301	EXU	EXU	ST. LIBERDADE	ST. LIBERDADE	POSITIVO	-39.7482	-7.51602	231	CURA		2019-09-16	2019-09-19	SUSPEITO	SUSPEITO	POSITIVO	BUBAO (+)
45	B1	1952	PE	2605301	EXU	EXU	ST. LUDGERIO	ST. LUDGERIO	POSITIVO	-39.7482	-7.51602	232		1
457	B3	1964	PE	2605301	EXU	EXU	ST. LUDGERO	ST. LUDGERO	SUSPEITO	-39.7482	-7.51602	233	CURA		2019-11-10	2019-11-11	SUSPEITO	SUSPEITO	NEGATIVO
466	B3	1964	PE	2605301	EXU	EXU	ST. LUDGERO	ST. LUDGERO	SUSPEITO	-39.7482	-7.51602	234	CURA		2019-10-12	2019-10-13	SUSPEITO	SUSPEITO	NEGATIVO
484	B3	1964	PE	2605301	EXU	EXU	ST. LUDGERO	ST. LUDGERO	POSITIVO	-39.7482	-7.51602	235	OBITO		2019-10-05	2019-10-07	POSITIVO	POSITIVO	POSITIVO
486	B3	1967	PE	2605301	EXU	EXU	ST. LUDGERO	ST. LUDGERO	POSITIVO	-39.7482	-7.51602	236	CURA		2019-09-14	2019-09-14	SUSPEITO	SUSPEITO	POSITIVO	BUBAO (+)
510	B3	1964	PE	2605301	EXU	EXU	ST. LUDGERO	ST. LUDGERO	POSITIVO	-39.7482	-7.51602	237	CURA		2019-10-01	2019-10-04	POSITIVO	POSITIVO	POSITIVO
255	B3	1967	PE	2605301	EXU	EXU	ST. MALHADA	ST. MALHADA	SUSPEITO	-39.7482	-7.51602	238	CURA		2019-04-15	2019-04-24	SUSPEITO	SUSPEITO	NEGATIVO
846	B3	1975	PE	2605301	EXU	EXU	ST. MALHADA	ST. MALHADA	POSITIVO	-39.7482	-7.51602	239	-		1975-10-16	1975-11-20	POSITIVO	-	-
851	B3	1975	PE	2605301	EXU	EXU	ST. MALHADA	ST. MALHADA	POSITIVO	-39.7482	-7.51602	240	-		1975-11-04	1975-11-05	POSITIVO	-	-
795	B3	1975	PE	2605301	EXU	EXU	ST. MAMONA	ST. MAMONA	POSITIVO	-39.7482	-7.51602	241	-		1975-08-10	1975-09-11	POSITIVO	POSITIVO	-
806	B3	1975	PE	2605301	EXU	EXU	ST. MAMONA	ST. MAMONA	POSITIVO	-39.7482	-7.51602	242	-		1975-09-20	1975-09-21	POSITIVO	-	-
807	B3	1975	PE	2605301	EXU	EXU	ST. MAMONA	ST. MAMONA	POSITIVO	-39.7482	-7.51602	243	-		1975-09-21	1975-09-22	POSITIVO	-	-
528	B3	1968	PE	2605301	EXU	EXU	ST. MAMONA	ST. MAMONA	SUSPEITO	-39.7482	-7.51602	244	CURA		2019-09-27	2019-09-28	SUSPEITO	SUSPEITO	NEGATIVO	BUBAO
802	B3	1975	PE	2605301	EXU	EXU	ST. MAMONA	ST. MAMONA	POSITIVO	-39.7482	-7.51602	245	-		1975-09-17	1975-09-18	POSITIVO	POSITIVO	-
869	B3	1971	PE	2605301	EXU	EXU	ST. MAMONA	ST. MAMONA	POSITIVO	-39.7482	-7.51602	246	-	31	1971-09-12	1971-09-13	POSITIVO	-	-	SANGUE BUBAO
532	B3	1968	PE	2605301	EXU	EXU	ST. MAMONA	ST. MAMONA	POSITIVO	-39.7482	-7.51602	247	CURA		2019-09-28	2019-09-29	SUSPEITO	SUSPEITO	POSITIVO	BUBAO O/N
546	B3	1968	PE	2605301	EXU	EXU	ST. MAMONA	ST. MAMONA	POSITIVO	-39.7482	-7.51602	248	CURA		2019-09-17	2019-09-18	SUSPEITO	SUSPEITO	POSITIVO	BUBAO O/N
772	B3	1975	PE	2605301	EXU	EXU	ST. MANICOBA	ST. MANICOBA	POSITIVO	-39.7482	-7.51602	249	-		1975-08-19	1975-08-29	POSITIVO	-	-
855	B3	1973	PE	2605301	EXU	EXU	ST. MANICOBA	ST. MANICOBA	POSITIVO	-39.7482	-7.51602	250	-	2	1973-09-22	1973-09-22	POSITIVO	-	-	BUB CV/D	38.8
552	B3	1968	PE	2605301	EXU	EXU	ST. MANICOBA	ST. MANICOBA	SUSPEITO	-39.7482	-7.51602	251	CURA		2019-09-20	2019-09-22	SUSPEITO	SUSPEITO	NEGATIVO	SANGUE BUBAO
809	B3	1975	PE	2605301	EXU	EXU	ST. MANICOBA	ST. MANICOBA	POSITIVO	-39.7482	-7.51602	252	-		1975-09-22	1975-09-25	POSITIVO	-	-
739	B3	1970	PE	2605301	EXU	EXU	ST. MARCAL	ST. MARCAL	POSITIVO	-39.7482	-7.51602	253	CURA		2019-05-06	2019-05-11	POSITIVO	SUSPEITO	NEGATIVO
26	B1	1966	PE	2605301	EXU	EXU	ST. MINADOR	ST. MINADOR	POSITIVO	-39.7482	-7.51602	254		19
535	B3	1968	PE	2605301	EXU	EXU	ST. MISERICORDIA	ST. MISERICORDIA	POSITIVO	-39.7482	-7.51602	255	CURA		2019-10-01	2019-10-02	SUSPEITO	SUSPEITO	POSITIVO	BUBAO
458	B3	1967	PE	2605301	EXU	EXU	ST. MISERICORDIA	ST. MISERICORDIA	SUSPEITO	-39.7482	-7.51602	256	CURA	23	2019-09-28	2019-10-06	SUSPEITO	SUSPEITO	NEGATIVO	SANG. BUBAO (CRURAL)	38.4
867	B3	1971	PE	2605301	EXU	EXU	ST. MOCAMBO	ST. MOCAMBO	POSITIVO	-39.7482	-7.51602	257	-		1971-07-27	1971-07-28	POSITIVO	-	-	SANGUE BUBAO
543	B3	1968	PE	2605301	EXU	EXU	ST. MOCAMBO	ST. MOCAMBO	SUSPEITO	-39.7482	-7.51602	258	CURA		2019-09-13	2019-09-16	SUSPEITO	SUSPEITO	PREJUDICADO
740	B3	1970	PE	2605301	EXU	EXU	ST. MOCAMBO	ST. MOCAMBO	POSITIVO	-39.7482	-7.51602	259	CURA		2019-07-24	2019-07-29	POSITIVO	SUSPEITO	NEGATIVO
518	B3	1968	PE	2605301	EXU	EXU	ST. MONTE SOMBRIO	ST. MONTE SOMBRIO	SUSPEITO	-39.7482	-7.51602	260	CURA		2019-10-13	2019-10-15	SUSPEITO	SUSPEITO	PREJUDICADO
527	B3	1968	PE	2605301	EXU	EXU	ST. MOSQUITO	ST. MOSQUITO	POSITIVO	-39.7482	-7.51602	261	CURA		2019-09-24	2019-09-25	SUSPEITO	SUSPEITO	POSITIVO	BUBAO
530	B3	1968	PE	2605301	EXU	EXU	ST. MOSQUITO	ST. MOSQUITO	SUSPEITO	-39.7482	-7.51602	262	CURA		2019-09-27	2019-09-29	SUSPEITO	SUSPEITO	NEGATIVO	SANGUE BUBAO
541	B3	1968	PE	2605301	EXU	EXU	ST. MOSQUITO	ST. MOSQUITO	SUSPEITO	-39.7482	-7.51602	263	CURA		2019-09-09	2019-09-12	SUSPEITO	SUSPEITO	PREJUDICADO
1002	B4	1975	PE	2605301	EXU	EXU	ST. MULUNGI	ST. MULUNGU	NEGATIVO	-39.7482	-7.51602	264	-		1975-11-27	1975-12-04				BUBAO
847	B3	1975	PE	2605301	EXU	EXU	ST. NECO	ST. NECO	POSITIVO	-39.7482	-7.51602	265	-		1975-11-20	1975-11-25	POSITIVO	-	-
877	B3	1970	PE	2605301	EXU	EXU	ST. NOVA DESCOBERTA	ST. NOVA DESCOBERTA	POSITIVO	-39.7482	-7.51602	266	-		1970-11-13	1970-11-18	POSITIVO	-	-
744	B3	1970	PE	2605301	EXU	EXU	ST. NOVA DESCOBERTA	ST. NOVA DESCOBERTA	POSITIVO	-39.7482	-7.51602	267	CURA	6	2019-11-03	2019-11-18	POSITIVO	SUSPEITO	NEGATIVO	SANG. BUB C/E	39.3
548	B3	1968	PE	2605301	EXU	EXU	ST. NOVA DESCOBERTA	ST. NOVA DESCOBERTA	SUSPEITO	-39.7482	-7.51602	268	CURA		2019-09-18	2019-09-26	SUSPEITO	SUSPEITO	NEGATIVO	SANGUE BUBAO
734	B3	1969	PE	2605301	EXU	EXU	ST. NOVA DESCOBERTA	ST. NOVA DESCOBERTA	POSITIVO	-39.7482	-7.51602	269	CURA		2019-10-12	2019-10-13	POSITIVO	SUSPEITO	NEGATIVO	SANGUE BUBAO
730	B3	1969	PE	2605301	EXU	EXU	ST. SITIO NOVO	ST. NOVO	POSITIVO	-39.7482	-7.51602	270	CURA	24	2019-09-22	2019-09-24	POSITIVO	SUSPEITO	POSITIVO	BUB. I/D+ O/N	41
456	B3	1964	PE	2605301	EXU	EXU	ST. ORIENTE	ST. ORIENTE	POSITIVO	-39.7482	-7.51602	271	CURA		2019-12-25	2019-12-26	POSITIVO	SUSPEITO	NEGATIVO
352	B3	1966	PE	2605301	EXU	EXU	ST. OURO	ST. OURO	SUSPEITO	-39.7482	-7.51602	272	CURA		2019-05-24	2019-05-26	SUSPEITO	SUSPEITO	NEGATIVO
875	B3	1972	PE	2605301	EXU	EXU	ST. PATRIMONIO	ST. PATRIMONIO	POSITIVO	-39.7482	-7.51602	273	-	23	1972-01-05	1972-01-09	POSITIVO	-	-	SANGUE BUBAO	38.2
260	B3	1967	PE	2605301	EXU	EXU	ST. PATRIMONIO	ST. PATRIMONIO	SUSPEITO	-39.7482	-7.51602	274	CURA		2019-05-19	2019-05-20	SUSPEITO	SUSPEITO	NEGATIVO
861	B3	1974	PE	2605301	EXU	EXU	ST. PAU DAGUA	ST. PAU DAGUA	POSITIVO	-39.7482	-7.51602	275	-		1974-07-02	1974-07-03	POSITIVO	POSITIVO	POSITIVO	BUBAO I/E
74	B1	1946	PE	2605301	EXU	EXU	ST. PAUS GRANDE	ST. PAUS GRANDE	POSITIVO	-39.7482	-7.51602	276		9
697	B3	1969	PE	2605301	EXU	EXU	ST. PAUS GRANDES	ST. PAUS GRANDES	SUSPEITO	-39.7482	-7.51602	277	CURA	17	2019-02-14	2019-02-15	SUSPEITO	SUSPEITO	NEGATIVO	SANGUE BUBAO
533	B3	1968	PE	2605301	EXU	EXU	ST. PAUS GRANDES	ST. PAUS GRANDES	SUSPEITO	-39.7482	-7.51602	278	CURA		2019-09-29	2019-09-30	SUSPEITO	SUSPEITO	NEGATIVO	BUBAO
529	B3	1968	PE	2605301	EXU	EXU	ST. PAUS GRANDES	ST. PAUS GRANDES	POSITIVO	-39.7482	-7.51602	279	CURA		2019-09-27	2019-09-29	SUSPEITO	SUSPEITO	POSITIVO	SANGUE BUBAO
544	B3	1968	PE	2605301	EXU	EXU	ST. PEDRA GRANDE	ST. PEDRA GRANDE	SUSPEITO	-39.7482	-7.51602	280	CURA		2019-09-15	2019-09-16	SUSPEITO	SUSPEITO	NEGATIVO	BUBAO
482	B3	1964	PE	2605301	EXU	EXU	ST. PEDRA GRANDE	ST. PEDRA GRANDE	POSITIVO	-39.7482	-7.51602	281	CURA		2019-09-23	2019-09-24	POSITIVO	POSITIVO	POSITIVO
872	B3	1971	PE	2605301	EXU	EXU	ST. PINHEIRA	ST. PINHEIRA	POSITIVO	-39.7482	-7.51602	282	-	6	1971-10-08	1971-10-11	POSITIVO	-	-	BUBAO C/E	38.3
839	B3	1975	PE	2605301	EXU	EXU	ST. PINTADA	ST. PINTADA	POSITIVO	-39.7482	-7.51602	283	-		1975-11-07	1975-11-10	POSITIVO	-	-
840	B3	1975	PE	2605301	EXU	EXU	ST. PINTADA	ST. PINTADA	POSITIVO	-39.7482	-7.51602	284	-		1975-11-09	1975-11-10	POSITIVO	-	-
849	B3	1975	PE	2605301	EXU	EXU	ST. PINTADA	ST. PINTADA	POSITIVO	-39.7482	-7.51602	285	-		1975-11-01	1975-11-02	POSITIVO	-	-
837	B3	1975	PE	2605301	EXU	EXU	ST. PINTADA	ST. PINTADA	POSITIVO	-39.7482	-7.51602	286	-		1975-11-09	1975-11-10	POSITIVO	-	-
848	B3	1975	PE	2605301	EXU	EXU	ST. PINTADA	ST. PINTADA	POSITIVO	-39.7482	-7.51602	287	-		1975-11-23	1975-11-24	POSITIVO	-	-
841	B3	1975	PE	2605301	EXU	EXU	ST. PINTADA	ST. PINTADA	POSITIVO	-39.7482	-7.51602	288	-		1975-11-05	1975-11-10	POSITIVO	-	-
838	B3	1975	PE	2605301	EXU	EXU	ST. PINTADA	ST. PINTADA	POSITIVO	-39.7482	-7.51602	289	-		1975-11-07	1975-11-10	POSITIVO	-	-
351	B3	1965	PE	2605301	EXU	EXU	ST. QUARESMA	ST. QUARESMA	SUSPEITO	-39.7482	-7.51602	290	CURA		2019-03-25	2019-04-03	SUSPEITO	NEGATIVO	NEGATIVO
48	B1	1965	PE	2605301	EXU	EXU	ST. QUARESMA	ST. QUARESMA	POSITIVO	-39.7482	-7.51602	291		18
821	B3	1974	PE	2605301	EXU	EXU	ST. QUINTA BOA VISTA	ST. QUINTA BOA VISTA	POSITIVO	-39.7482	-7.51602	292	-	19	1974-10-11	1975-10-13	POSITIVO	-	-	SANG. BUB C/E	39
480	B3	1964	PE	2605301	EXU	EXU	ST. RECANTO	ST. RECANTO	POSITIVO	-39.7482	-7.51602	293	CURA		2019-10-28	2019-10-30	POSITIVO	POSITIVO	POSITIVO
520	B3	1968	PE	2605301	EXU	EXU	ST. RETIRO	ST. RETIRO	POSITIVO	-39.7482	-7.51602	294	CURA		2019-10-17	2019-10-21	SUSPEITO	SUSPEITO	POSITIVO	sang. Bub O/N
353	B3	1966	PE	2605301	EXU	EXU	ST. RETIRO	ST. RETIRO	POSITIVO	-39.7482	-7.51602	295	CURA		2019-11-14	2019-11-21	SUSPEITO	SUSPEITO	POSITIVO
519	B3	1968	PE	2605301	EXU	EXU	ST. RIACHO VERDE	ST. RIACHO VERDE	SUSPEITO	-39.7482	-7.51602	296	CURA		2019-10-17	2019-10-18	SUSPEITO	SUSPEITO	NEGATIVO	SANGUE BUBAO
531	B3	1968	PE	2605301	EXU	EXU	ST. ROSARIO	ST. ROSARIO	POSITIVO	-39.7482	-7.51602	297	CURA		2019-09-28	2019-09-29	SUSPEITO	SUSPEITO	POSITIVO	BUBAO O/N
793	B3	1975	PE	2605301	EXU	EXU	ST. ROSARIO	ST. ROSARIO	POSITIVO	-39.7482	-7.51602	298	-		1975-09-05	1975-09-06	POSITIVO	POSITIVO	-
317	B3	1964	PE	2605301	EXU	EXU	ST. SANTA FE	ST. SANTA FE	POSITIVO	-39.7482	-7.51602	299	CURA		2019-09-10	2019-09-19	POSITIVO	POSITIVO	POSITIVO
355	B3	1964	PE	2605301	EXU	EXU	ST. SANTA FE	ST. SANTA FE	POSITIVO	-39.7482	-7.51602	300	CURA		2019-10-02	2019-10-03	POSITIVO	POSITIVO	POSITIVO
463	B3	1964	PE	2605301	EXU	EXU	ST. SANTA FE	ST. SANTA FE	POSITIVO	-39.7482	-7.51602	301	CURA		2019-09-10	2019-09-19	POSITIVO	POSITIVO	POSITIVO
1	B1	1948	PE	2605301	EXU	EXU	ST. SANTA HELENA	ST. SANTA HELENA	POSITIVO	-39.7482	-7.51602	302		29
752	B3	1974	PE	2605301	EXU	EXU	ST. SANTO ANTOINIO	ST. SANTO ANTONIO	POSITIVO	-39.7482	-7.51602	303	-	3	1974-08-10	1974-08-11	POSITIVO	POSITIVO	-		38
932	B4	1975	PE	2605301	EXU	EXU	ST. JOAQUIM DOS FERREIRA	ST. SAO JOAQUIM DOS FERREIRAS	POSITIVO	-39.7482	-7.51602	304	-		1975-08-07	1975-08-10				BUBAO
931	B4	1975	PE	2605301	EXU	EXU	ST. JOAQUIM DOS FERREIRA	ST. SAO JOAQUIM DOS FERREIRAS	POSITIVO	-39.7482	-7.51602	305	-		1975-06-06	1975-06-10				BUBAO
761	B3	1975	PE	2605301	EXU	EXU	ST. SÃO JOAQUIM DOS FERREIRAS	ST. SÃO JOAQUIM DOS FERREIRAS	POSITIVO	-39.7482	-7.51602	306	-		1975-08-14	1975-08-16	POSITIVO	-	-
835	B3	1975	PE	2605301	EXU	EXU	ST. SÃO LUIZ	ST. SÃO LUIZ	POSITIVO	-39.7482	-7.51602	307	-		1975-08-07	1975-08-10	POSITIVO	-	-
2	B1	1951	PE	2605301	EXU	EXU	ST. SÃO PEDRO	ST. SÃO PEDRO	POSITIVO	-39.7482	-7.51602	308		3
824	B3	1974	PE	2605301	EXU	EXU	ST. SÃO RAIMUNDOS	ST. SÃO RAIMUNDOS	POSITIVO	-39.7482	-7.51602	309	-		1974-11-24	1974-11-26	POSITIVO	POSITIVO	-
52	B1	1946	PE	2605301	EXU	EXU	ST. SÃO SEBASTIAO	ST. SÃO SEBASTIAO	POSITIVO	-39.7482	-7.51602	310		56
563	B3	1968	PE	2605301	EXU	EXU	ST. SÃO SEBASTIAO	ST. SÃO SEBASTIAO	SUSPEITO	-39.7482	-7.51602	311	CURA	80	2019-08-29	2019-08-30	SUSPEITO	SUSPEITO	NEGATIVO	SANG. BUB.	39.5
870	B3	1971	PE	2605301	EXU	EXU	ST. SÃO SEBASTIAO	ST. SÃO SEBASTIAO	POSITIVO	-39.7482	-7.51602	312	-		1971-07-31	1971-08-05	POSITIVO	-	-
561	B3	1968	PE	2605301	EXU	EXU	ST. SÃO SEBASTIAO	ST. SÃO SEBASTIAO	SUSPEITO	-39.7482	-7.51602	313	CURA	14	2019-08-26	2019-08-27	SUSPEITO	SUSPEITO	NEGATIVO	BUBAO C/E SANG	40
808	B3	1975	PE	2605301	EXU	EXU	ST. SÃO VICENTE	ST. SÃO VICENTE	POSITIVO	-39.7482	-7.51602	314	-		1975-09-21	1975-09-22	POSITIVO	-	-
706	B3	1969	PE	2605301	EXU	EXU	ST. SAPO	ST. SAPO	SUSPEITO	-39.7482	-7.51602	315	CURA	7.3	2019-08-03	2019-08-12	SUSPEITO	SUSPEITO	NEGATIVO	BUBAO C/D	38.9
741	B3	1970	PE	2605301	EXU	EXU	ST. SAPO	ST. SAPO	POSITIVO	-39.7482	-7.51602	316	CURA		2019-08-24	2019-08-25	POSITIVO	SUSPEITO	POSITIVO	SANG. + BUB +
829	B3	1975	PE	2605301	EXU	EXU	ST. SAQUINHO	ST. SAQUINHO	POSITIVO	-39.7482	-7.51602	317	-		1975-06-04	1975-06-06	POSITIVO	-	-
864	B3	1971	PE	2605301	EXU	EXU	ST. SAQUINHO	ST. SAQUINHO	POSITIVO	-39.7482	-7.51602	318	-	9	1971-01-11	1971-01-13	POSITIVO	-	-	BUBAO
3	B1	1946	PE	2605301	EXU	EXU	ST. SAUDADE	ST. SAUDADE	POSITIVO	-39.7482	-7.51602	319		10
862	B3	1974	PE	2605301	EXU	EXU	ST. SAUDADE	ST. SAUDADE	POSITIVO	-39.7482	-7.51602	320	-	15	1974-07-07	1974-07-09	POSITIVO	-	-	BUBAO CV/D
754	B3	1974	PE	2605301	EXU	EXU	ST. SAUDADE	ST. SAUDADE	POSITIVO	-39.7482	-7.51602	321	-	26	1974-08-17	1974-08-17	POSITIVO	POSITIVO	POSITIVO	SANG (+) BUB A/E	40
701	B3	1969	PE	2605301	EXU	EXU	ST. SAUDADE	ST. SAUDADE	SUSPEITO	-39.7482	-7.51602	322	CURA	3	2019-07-07	2019-07-11	SUSPEITO	SUSPEITO	NEGATIVO	BUBAO C/D	38.2
30	B1	1946	PE	2605301	EXU	EXU	ST. SAUDADE	ST. SAUDADE	POSITIVO	-39.7482	-7.51602	323		5
736	B3	1969	PE	2605301	EXU	EXU	ST. SAUDADE	ST. SAUDADE	SUSPEITO	-39.7482	-7.51602	324	CURA		2019-12-20	2019-12-15	SUSPEITO	SUSPEITO	NEGATIVO
481	B3	1964	PE	2605301	EXU	EXU	ST. SAUDADE	ST. SAUDADE	SUSPEITO	-39.7482	-7.51602	325	CURA		2019-10-19	2019-10-20	SUSPEITO	SUSPEITO	PREJUDICADO
69	B1	1946	PE	2605301	EXU	EXU	ST. SAUDADE	ST. SAUDADE	POSITIVO	-39.7482	-7.51602	326		23
77	B1	1946	PE	2605301	EXU	EXU	ST. SAUDADE	ST. SAUDADE	POSITIVO	-39.7482	-7.51602	327		10
732	B3	1969	PE	2605301	EXU	EXU	ST. SERRA FRANCISCO DAVID	ST. SERRA FRANCISCO DAVID	POSITIVO	-39.7482	-7.51602	328	CURA	12	2019-09-10	2019-09-12	POSITIVO	SUSPEITO	POSITIVO	BUB A/E+ O/N	39
852	B3	1975	PE	2605301	EXU	EXU	ST. SILENCIO	ST. SILENCIO	POSITIVO	-39.7482	-7.51602	329	-		1975-11-07	1975-11-12	POSITIVO	-	-
813	B3	1975	PE	2605301	EXU	EXU	ST. SOSSEGO	ST. SOSSEGO	POSITIVO	-39.7482	-7.51602	330	-		1975-09-26	1975-09-28	POSITIVO	-	-
328	B3	1967	PE	2605301	EXU	EXU	ST. TERCO	ST. TERCO	SUSPEITO	-39.7482	-7.51602	331	CURA		2019-08-06	2019-08-08	SUSPEITO	SUSPEITO	NEGATIVO	BUBAO / pustula
804	B3	1975	PE	2605301	EXU	EXU	ST. TIMORANTE	ST. TIMORANTE	POSITIVO	-39.7482	-7.51602	332	-		1975-09-13	1975-09-21	POSITIVO	POSITIVO	-
53	B1	1950	PE	2605301	EXU	EXU	ST. UMBUZEIRO	ST. UMBUZEIRO	POSITIVO	-39.7482	-7.51602	333		13
36	B1	1952	PE	2605301	EXU	EXU	ST. UNIAO	ST. UNIAO	POSITIVO	-39.7482	-7.51602	334		27
47	B1	1952	PE	2605301	EXU	EXU	ST. UNIAO	ST. UNIAO	POSITIVO	-39.7482	-7.51602	335		22
553	B3	1968	PE	2605301	EXU	EXU	ST. UNIAO	ST. UNIAO	POSITIVO	-39.7482	-7.51602	336	CURA		2019-01-20	2019-01-22	SUSPEITO	SUSPEITO	POSITIVO	BUBAO (+)
843	B3	1975	PE	2605301	EXU	EXU	ST. UNIAO	ST. UNIAO	POSITIVO	-39.7482	-7.51602	337	-		1975-11-14	1975-11-16	POSITIVO	-	-
833	B3	1975	PE	2605301	EXU	EXU	ST. VALTEBURI	ST. VALTEBURI	POSITIVO	-39.7482	-7.51602	338	-		1975-08-09	1975-08-10	POSITIVO	-	-
879	B3	1971	PE	2605301	EXU	EXU	ST. VARZINHA	ST. VARZINHA	POSITIVO	-39.7482	-7.51602	339	-		1971-05-25	1971-06-05	POSITIVO	-	-	BUBAO C/E	37.5
464	B3	1964	PE	2605301	EXU	EXU	ST. VARZINHA	ST. VARZINHA	POSITIVO	-39.7482	-7.51602	340	CURA		2019-10-25	2019-10-25	POSITIVO	POSITIVO	POSITIVO
319	B3	1964	PE	2605301	EXU	EXU	ST. VENEZA	ST. VENEZA	SUSPEITO	-39.7482	-7.51602	341	CURA		2019-10-12	2019-10-12	SUSPEITO	SUSPEITO	NEGATIVO
259	B3	1964	PE	2605301	EXU	EXU	ST. VIRACAO	ST. VIRACAO	POSITIVO	-39.7482	-7.51602	342	CURA		2019-09-30	2019-10-07	POSITIVO	POSITIVO	POSITIVO
315	B3	1967	PE	2605301	EXU	EXU	ST. VIRACAO	ST. VIRACAO	POSITIVO	-39.7482	-7.51602	343	CURA		2019-09-06	2019-09-08	SUSPEITO	SUSPEITO	POSITIVO
39	B1	1954	PE	2605301	EXU	EXU	ST. ZE GOMES	ST. ZE GOMES	POSITIVO	-39.7482	-7.51602	344		18
79	B1	1950	PE	2605301	EXU	EXU	ST. JOSE GOMES	ST. ZE GOMES	POSITIVO	-39.7482	-7.51602	345		9
22	B1	1950	PE	2605301	EXU	EXU	ST. TABOCAS	VILA TABOCAS	POSITIVO	-39.7482	-7.51602	346		4
347	B3	1964	PE	2605301	EXU	EXU	VILA TABOCAS	VILA TABOCAS	SUSPEITO	-39.7482	-7.51602	347	CURA		2019-11-10	2019-11-11	SUSPEITO	SUSPEITO	NEGATIVO
58	B1	1945	PE	2605301	EXU	EXU	VILA TABOCAS	VILA TABOCAS	POSITIVO	-39.7482	-7.51602	348		22
323	B3	1964	PE	2605301	EXU	EXU	POVOADO TIMORANTE	VILA TIMORANTE	POSITIVO	-39.7482	-7.51602	349	CURA		2019-12-26	2019-12-27	POSITIVO	SUSPEITO	NEGATIVO
34	B1	1953	PE	2605301	EXU	EXU	VILA TIMORANTE	VILA TIMORANTE	POSITIVO	-39.7482	-7.51602	350		3
820	B3	1975	PE	2605301	EXU	EXU	ST. V. TEMORANTE	VILA TIMORANTE	POSITIVO	-39.7482	-7.51602	351	-		1975-11-06	1975-11-07	POSITIVO	-	-
970	B4	1975	PE	2605301	EXU	EXU	ST. VISTA TIMORANTE	VILA TIMORANTE	POSITIVO	-39.7482	-7.51602	352	-		1975-09-13	1975-09-21				BUBAO
88	B1	1952	PE	2605301	EXU	EXU	VILA TIMORANTE	VILA TIMORANTE	POSITIVO	-39.7482	-7.51602	353		4
11	B1	1964	PE	2605301	EXU	EXU	ST. VILA VIRACAO	VILA VIRACAO	POSITIVO	-39.7482	-7.51602	354		16
362	B3	1964	PE	2605301	EXU	EXU	VILA VIRACAO	VILA VIRACAO	POSITIVO	-39.7482	-7.51602	355	CURA		2019-10-17	2019-10-17	POSITIVO	POSITIVO	POSITIVO
366	B3	1964	PE	2605301	EXU	EXU	VILA VIRACAO	VILA VIRACAO	SUSPEITO	-39.7482	-7.51602	356	CURA		2019-10-06	2019-10-07	SUSPEITO	SUSPEITO	NEGATIVO
62	B1	1964	PE	2605301	EXU	EXU	VILA VIRACAO	VILA VIRACAO	POSITIVO	-39.7482	-7.51602	357		8
459	B3	1964	PE	2605301	EXU	EXU	VILA VIRACAO	VILA VIRACAO	POSITIVO	-39.7482	-7.51602	358	CURA		2019-10-04	2019-10-06	POSITIVO	POSITIVO	POSITIVO
478	B3	1964	PE	2605301	EXU	EXU	VILA VIRACAO	VILA VIRACAO	SUSPEITO	-39.7482	-7.51602	359	CURA		2019-10-06	2019-10-07	SUSPEITO	SUSPEITO	NEGATIVO
316	B3	1964	PE	2605301	EXU	EXU	VILA VIRACAO	VILA VIRACAO	POSITIVO	-39.7482	-7.51602	360	CURA		2019-10-06	2019-10-06	SUSPEITO	POSITIVO	NEGATIVO
